# Supplementary material for: Pyrolysis-GC/MS differentiates polyesters and detects additives for improved monitoring of textile labeling accuracy and plastic pollution
Source: Anal Bioanal Chem. 2025 Apr 1;417(14):3113–26. doi: 10.1007/s00216-025-05851-x (PMC12103379; doi:10.1007/s00216-025-05851-x)
Supplement: Supplementary file 1 — (XLSX 192 KB) [file 216_2025_5851_MOESM1_ESM.xlsx]

## Sheet: READ ME
Online Resource 1
of
Pyrolysis-GC/MS differentiates polyesters and detects additives for improved monitoring of textile labeling accuracy and plastic pollution
Josh Forakis1, Jennifer Lynch1,2
1Center for Marine Debris Research, Hawaii Pacific University, 41-202 Kalanianaole Hwy #9, Waimanalo, HI 96744
2National Institute of Standards and Technology, 41-202 Kalanianaole Hwy #9, Waimanalo, HI 96744
Contents:
A table of materials labeled as polyesters used as reference materials and/or unknown polymer samples analyzed by double shot py-GC/MS.
Data definitions:
Relative Responses of qualifier to target ions were calculated as the abundance of the qualifier ions (shown in parentheses) divided by the abundance of the target ion in the averaged mass spectrum across the integrated peak. The retention time of the peaks and the target ions (m/z) are shown in Tables 3 and 4 of the published manuscript.
Relative Responses are shown adjacent and to the right of the pyrolysate or phthalate retention time columns.
Columns K-BJ are marker compounds for polymer identification targeted in the pyrogram.
Column BK-BZ are phthalates, plastic additive compounds, targeted in the thermal desorption chromatogram.

## Sheet: Reference and Sample Polymers
Product ID	Sample ID	Standard or sample	From Microtrace Forensic Fiber Library	Source category (scientific-grade, raw manufactured, consumer good)	one individual household product	consumer product categories	Manufacturer	exact label quote	Polymer on label	sample component (interior, exterior, stuffing)	accuracy of product label	Polymer ID by py-GC/MS	PBT - 1,3-butadiene Retention Time (min)	Relative Response of Qualifier (39.0) to Target Ions (%)	cellulose - hydroxyacetaldehyde Retention Time (min)	Relative Response of Qualifier (60.0) to Target Ions (%)	cellulose - 1-hydroxy-2-propanone Retention Time (min)	Relative Response of Qualifier (74.0) to Target Ions (%)	PCT - bicyclo[2.2.2]octane Retention Time (min)	Relative Response of Qualifier (79.0) to Target Ions (%)	Relative Response of Qualifier (77.0) to Target Ions (%)	PCT - 1,4-dimethylenecyclohexane Retention Time (min)	Relative Response of Qualifier (77.0) to Target Ions (%)	Relative Response of Qualifier 79.0) to Target Ions (%)	PCT - para-xylene Retention Time (min)	Relative Response of Qualifier (106) to Target Ions (%)	Relative Response of Qualifier (77.0) to Target Ions (%)	PHBa - phenol Retention Time (min)	Relative Response of Qualifier (66.0) to Target Ions (%)	Relative Response of Qualifier (39.0) to Target Ions (%)	PET - vinyl benzoate Retention Time (min)	Relative Response of Qualifier (148.0) to Target Ions (%)	PEN - naphthalene Retention Time (min)	Relative Response of Qualifier (102.0) to Target Ions (%)	PBT - but-3-enyl benzoate Retention Time (min)	Relative Response of Qualifier (77.0) to Target Ions (%)	Relative Response of Qualifier (176.0) to Target Ions (%)	cellulose - b-D-glucopyranose Retention Time (min)	Relative Response of Qualifier (73.0) to Target Ions (%)	Relative Response of Qualifier (29.0) to Target Ions (%)	PET - divinyl terepthalate Retention Time (min)	Relative Response of Qualifier (104.0) to Target Ions (%)	Relative Response of Qualifier (132.0) to Target Ions (%)	PET - 4-(vinyloxycarbonyl) benzoic acid Retention Time (min)	Relative Response of Qualifier (65.0) to Target Ions (%)	Relative Response of Qualifier (121.0) to Target Ions (%)	PEN - vinyl-2-naphtholate Retention Time (min)	Relative Response of Qualifier (198.0) to Target Ions (%)	Relative Response of Qualifier (127.0) to Target Ions (%)
Scipoly Poly(butylene terephthalate)	Scipoly Poly(butylene terephthalate)	standard	no	Scientific	no		Scientific Polymer Products, Inc	Poly(butylene terephthalate) Pellets [CAS#30965-26-5 Cat# 961 Lot No. 990901001	Poly(butylene terephthalate)		perfect	PBT	1.85	95.5	2.63		2.87		4.668			5.056			5.302	41.2	32.9	6.538			8.31	0	8.258	9.3	9.41	52	0.8	10.703	105.3		10.8	140.7	54.1	10.943	7.8	5.4	11.221		197.7
Scipoly Poly(ethylene terephthalate)	Scipoly Poly(ethylene terephthalate)	standard	no	Scientific	no		Scientific Polymer Products, Inc	Poly(ethylene terephthalate) Pellets CAS# 25038-59-9 Cat# 138 Lot No. 880623003	PET		perfect	PET	1.841	111.7	1.906		2.384		4.118	10.7	26.6	4.118	26.1	9.1	5.231	33.7	8.7	6.557	30.6	15.6	7.857	2.4	7.786	25	9.636	60.3	0.1	10.755	94.7		10.852	40.1	17	11.227	21.7	23.7	11.589	10.1	85.6
133 Polyester Allied Signal Fibers	133 Polyester Allied Signal Fibers	standard	yes	raw manufactured	no		Allied Signal Fibers	Drawn PEN. Cricular X.S. BCF. Used for tires, sailcloth	Drawn PEN		perfect	PEN	1.854	507.6	1.906		2.844		5.27		25.6				5.315						8.232		8.258	23.2	9.455			10.011	500.6		10.878	12.7	3.1	10.956	7.4	5.5	11.564	10.2	78.5
135 Polyester Bayer	135 Polyester Bayer	standard	yes	raw manufactured	no		Bayer	PCDT. Staple.	PCDT		perfect	PCT	1.848	195.5	1.925		2.837		4.623	85.5	62.2	5.088	75.3	59.8	5.276	52	27.8	6.693	42.5	354.6	8.232		8.271	7.6	9.41			10.749			10.859	826		10.949	7.1	6	11.544	351.3	49
165 Polyester Hoechst	165 Polyester Hoechst	sample	yes	raw manufactured	no	carpets	Hoechst	PBT. Trilobal X.S. 6.7d x 150mm staple. Use: carpet fiber.	PBT		perfect	PBT	1.828	99	1.893		2.701		4.293	87.9	52.8	5.03		274.7	5.308	25.1	23.7	6.544		1309	8.349	0	8.258	8.5	9.429	59.1	1.2	10.71	115		10.8	307.5		11.13	35.7		11.758		173.4
183 Polyester Wellman	183 Polyester Wellman	sample	yes	raw manufactured	no	carpets	Wellman	Recycled polyester. Use: carpet fiber	recycled polyester		yes polyester	PET/PCT/PBT	1.841	124	2.171		2.818		4.092	7.4	25.7	5.192	2297.4	1134.5	5.315	56.5		6.563	37.4	21.8	7.805	3.3	8.252	8	9.597	59.3	0.1	10.716	1465.9		10.8	71.7	30.8	11.2	35.7	35.1	11.544	11.3	93.2
136 Polyester DuPont	136 Polyester DuPont	sample	yes	raw manufactured	no	clothes	DuPont	White. Tetra-channel X.S. 100% Dacron. Yarn. Uses: athletic wear, socks.	100% Dacron [assumed to be PET]		perfect	PET	1.848	128.7	1.906		2.443		4.092	5.5	27	5.198	2713.2	1140.7	5.334	61.6		6.66	19.5	11.5	7.799	2.3	8.252	7.9	9.423	76.2	4.5	10.794	4071.9		10.793	59.1	23.1	11.072	22	21.6	11.544	8.7	84.9
151 Polyester Hoechst	151 Polyester Hoechst	sample	yes	raw manufactured	no	clothes	Hoechst	Standard PET. Bright + optical brightener. 1.2d x 30mm staple. Uses: clothing and household fabrics, mixed with cotton	Standard PET		perfect	PET	1.848	235.9	1.841	17.2	2.391		4.092	10.1	31.1				5.315	51.1		6.699		11.3	7.792	1.5	8.252	8.6	9.765	52	0.4	10.794	360.4		10.787	42	15.7	11.046	37.1	32.3	11.557	8.7	93.1
143 Polyester Du Pont	143 Polyester Du Pont	sample	yes	raw manufactured	no	misc.	DuPont	4 hole X.S. 5.5d x 3" staple. Used for high performance camping	PEST		yes polyester	PET	1.848	146.8	1.9		2.825		4.092	5.8	26.6	5.192	3096.5	1462	5.328	48		6.667	18.3	9.2	7.799	2.6	8.252	8.3	9.423	81.5	4.4	10.794	5426.6		10.792	61.9	24.6	11.111	24	23.5	11.544	10.7	88.4
132 Polyester Albany International	132 Polyester Albany International	sample	yes	raw manufactured	no	misc.	Albany International	PET-microfiber. Mixture of microfibers (0.5d.) and supporting macrofibers. Used as water resistant syntheic alternatuce to waterfowl Down. Used as insulating material in comforters, parkas, sleeping bags	PET-microbfiber		perfect	PET	1.854	111.3	1.912		2.391		4.092	11	26.6	5.192	1994.2	992.4	5.308	47.1		6.615	24	10.1	7.805	1.8	8.258	8.1	9.778	46.5	0.2	10.71	68		10.794	40	15.8	11.046	35.4	33.5	11.557	9.5	94.3
137 Polyester Du Pont	137 Polyester Du Pont	sample	yes	raw manufactured	no		DuPont	Normal PET. Elongated 35%. Octalobal X.S. Semi-dull. BCF.	PET		perfect	PET					3.29		4.636		45.4	4.636			5.541						7.631				9.642									11.37
138 Polyester Du Pont	138 Polyester Du Pont	sample	yes	raw manufactured	no		DuPont	Normal PET. Draw elongated 123%. Round X.S. Semi-dull. BCF.	PET		perfect	PET	1.848	114.9	1.906		2.838		4.086	3.8	24.1	5.192	3043.8	1425.8	5.192	29.7	7.8	6.797	18.7		7.793	1.8	8.252	7.7	9.766	70	1.9	10.781	2089.6		10.781	47.2	17.1	11.04	35.9	36	11.545	7.5	97.1
139 Polyester Du Pont	139 Polyester Du Pont	sample	yes	raw manufactured	no		DuPont	Normal PET. Polygonal X.S. due to texturing process. POY. BCF.	PET		perfect	PET	1.848	131	2.152		2.824		4.086	5.6	25.7	5.186	2376.6	1145.1	5.315	98.9		6.628	19.6	11.3	7.799	2.4	8.245	8.3	9.423	73.8	4.6	10.703	877.6		10.79	56.9	21.8	11.079	23.3	20.8	11.538	9	93.1
140 Polyester Du Pont	140 Polyester Du Pont	sample	yes	raw manufactured	no		DuPont	Not dyeable. 100% Dacron PE fiber. Hollow X.S. Staple. Diameter larger than Hollofil II. Fiber fluoresces with UV excitation. [we assumed PE was a typo and understood this to be PET]	Dacron PET fiber		perfect	PET	1.841	135.5	1.893		3.245		4.08	5.7	25.5	5.186	2468.6	1179.5	5.309	39.8		6.57	22.9	14.2	7.798	3	8.245	8	9.565	85.6	0.1	10.704	3121.9		10.793	63.8	25.7	11.141	31.2	31.2	11.538	11.1	88.1
141 Polyester Du Pont	141 Polyester Du Pont	sample	yes	raw manufactured	no	misc.	DuPont	4 hole X.S. 5.5d x 2" staple. Made from 100% pre-consumer recycled PET. Uses: outwear and sleeping bags	100% pre-consumer recycled PET		perfect	PET	1.835	125.6	1.919	3.3	2.831		4.118	14.7	27.1	5.225	1154.4	572.9	5.231	34	9.2	6.661	33.2	25.1	7.838	1.7	8.291	7.1	9.546	131.1		10.749	61.3		10.826	39.7	15.5	11.085	32.3	32	11.596	9.3	98.2
142 Polyester Du Pont	142 Polyester Du Pont	sample	yes	raw manufactured	no	misc.	DuPont	Not dyeable. Hollow X.S. Staple. 100% Dacron PET fiber. Fiber fluoesces. Uses: outerwear, sleeping bags.	100% Dacron PET fiber		perfect	PET	1.848	148.1	1.906		2.831		4.086	4.8	23.5	5.03			5.328	37.9		6.706	3.6	7.7	7.793	1.9	8.084	24.1	9.423	75.8	4.2	10.71	1831.6		10.781	48.2	17.6	11.04	32.9	34.8	11.544	8.6	97.5
144 Polyester Enka	144 Polyester Enka	sample	yes	raw manufactured	no		Enka	Plyloc process. Texturized. Semi-dull. BCF.	PEST		yes polyester	PET	1.848	163.5	1.899		2.902	36641.3	4.086	4.5	25.2	5.101			5.334	42.6		6.77	19.9	8.9	7.792	1.8	8.252	8.3	9.765	51.7	2	10.781	3476.9		10.781	48.2	17.5	11.033	41.9	45.4	11.538	9	94.8
145 Polyester Enka	145 Polyester Enka	sample	yes	raw manufactured	no		Enka	Plyloc process. Octalobal X.S. BCF.	PEST		yes polyester	PET	1.841	128.5	1.899		2.824		4.092	6.7	27.4	5.198	3018.3	1439.4	5.315	29.3		6.596	22.6	13	7.805	3	7.76	26.8	9.558	97.4	0.1	10.71			10.8	66.2	27.1	11.13	27.4	25	11.551	12.1	87.2
146 Polyester Fiber Extrusion	146 Polyester Fiber Extrusion	sample	yes	raw manufactured	no		Fiber Extrusion	Clear. 6d x 2" staple.	PEST		yes polyester	PET/PCT	1.841	121.9	1.893		2.818		4.61	78.2	60.2	5.076	64.7	47	5.296	59.9	13.6	6.615	12.9	7.2	7.798	2.9	7.754	24.1	9.552	91.5	0.1	10.704	118.8		10.792	61	24	11.125	28.2	28.4	11.538	8.3	90.2
147 Polyester Fiber Extrusion	147 Polyester Fiber Extrusion	sample	yes	raw manufactured	no		Fiber Extrusion	Black. 6d x 3" staple.	PEST		yes polyester	PET/PCT	1.841	202.9	1.899		2.824		4.616	82.9	65.6	5.082	64.2	52	5.302	46.9	10.7	6.712	23	13.8	7.792	1.4	8.258	8.3	9.429	79.8	3.9	10.736	603.3		10.787	45.2	15.3	11.046	36.4	33.8	11.564	8.2	99.7
148 Polyester Fiber Extrusion	148 Polyester Fiber Extrusion	sample	yes	raw manufactured	no		Fiber Extrusion	Semi-dull . 6d x 3" staple.	PEST		yes polyester	PET/PCT	1.893	133.6	1.932	10.8	2.844		4.629	84.8	60.5	5.089	65.7	47.9	5.289	61.6	18.7	6.615	27.5	51.2	7.806	2.1	8.252	8.1	9.546	125.7		10.704	94.6		10.801	38	16	11.15			11.544	9.4	99
149 Polyester Grilon SA	149 Polyester Grilon SA	sample	yes	raw manufactured	no		Grilon SA	Normal PET. Raw white. Bright. 17dtex x 80mm staple. Wool type	Normal PET		wrong	PA6,6	1.847	179.7	2.229		2.391	0.6	4.655			5.159	8.9		5.282	58.1	6.4	6.563			7.831		8.251	12.4	9.429	109.6		10.723	416.7		10.833			10.949	23.9		11.602	30.1	371.9
150 Polyester Grilon SA	150 Polyester Grilon SA	sample	yes	raw manufactured	no		Grilon SA	Normal PET. Raw white. Semi-dull. 4.4dtex. Staple.	Normal PET		perfect	PET	1.848	206.7	1.899		2.404		4.086	4.6	25.8	5.147			5.328	57.4		6.686	19.1	10.9	7.792	1.7	8.252	7.9	9.765	59	1.8	10.787	2446		10.787	45.9	16.5	11.04	32.5	30.7	11.551	7.4	93.6
152 Polyester Hoechst	152 Polyester Hoechst	sample	yes	raw manufactured	no		Hoechst	Carrier dree deep dyeable. 3.6dtex. Staple. Modified wool type.	PEST		yes polyester	PET	1.841	249	1.828	19.2	2.811		4.086	6	25.8	5.192	2748.4	1265	5.321	59.2		6.667	20.7	5.9	7.799	2.1	8.258	8.4	9.429	80.5	4.2	10.742	277.6		10.787	49.7	18.2	11.046	33.9	34.9	11.551	7.7	94.4
153 Polyester Hoechst	153 Polyester Hoechst	sample	yes	raw manufactured	no		Hoechst	Modified PET. Staple. Low pill, low tenacity. Used in blends.	Modified PET		perfect	PET	1.841	889.5	2.054	41.6	2.954	3987.9	4.092	25.6	25.3	5.146			5.321	64.1	18.1	6.777	19.6	5	7.799	2.1	8.258	8	9.429	92.8	5	10.787	6915.5		10.794	53.5	20.1	11.052	29.6	34.3	11.551	8.6	99.1
154 Polyester Hoechst	154 Polyester Hoechst	sample	yes	raw manufactured	no		Hoechst	Normal PET. Trilobal X.S. Bright. 4dtex x 60mm staple. Used in blends for glitter effects	Normal PET		perfect	PET	1.848	316.4	1.906		2.844		4.092	4.6	26.1	5.205	5661.2	2862.1	5.205	32.3	8	6.809	12.8		7.792	1.5	8.258	7.1	9.429	70	3.9	10.787	3222.9		10.787	42.9	15.2	11.046	39.4	37.8	11.564	8.2	93.3
155 Polyester Hoechst	155 Polyester Hoechst	sample	yes	raw manufactured	no		Hoechst	Special type PET (100%) from dull raw material. Dyed brown. Matt. Octalobal X.S. 167dtex. Used as wrap yarn	Special Type PET		perfect	PET	1.912	587.7	1.919	11.7	2.902		4.164	40.8	49.4	4.164		59.8	5.231	34.3	8.7	6.874	99.9		7.805	1.4	8.278	7.7	9.772	54.6	0.4	10.787	651.6		10.787	43.2	15.4	11.053	31.8	31.4	11.577	7.7	103.2
156 Polyester Hoechst	156 Polyester Hoechst	sample	yes	raw manufactured	no		Hoechst	Modified PET, high shrink. Dull. 3.6dtex. Staple. Low M.P	Modified PET		perfect	PET	1.841	880.8	2.054	33.3	2.947	5059	4.092	23	37.4	5.146			5.321	47.4		6.77	17.4	4.8	7.799	1.6	8.09	27.2	9.429	73.5	3.3	10.71	962.1		10.781	47.5	16.5	11.039	39.1	34.8	11.55	8.9	97.8
157 Polyester Hoechst	157 Polyester Hoechst	sample	yes	raw manufactured	no		Hoechst	Normal PET. Jet Set. Dyed red. Trilobal X.S. 150dtex. f72. Fabric. Used as an effect yarn for viscose effects.	Normal PET		perfect	PET	1.848	182	1.899		2.397		4.092	4.6	25.8	5.198	2722.1	1295.9	5.321	95.1		6.68	23.7	9.1	7.799	1.6	8.252	7.9	9.429	76.3	4.1	10.787	1350.7		10.787	48	16.7	11.046	37	33.2	11.557	8.3	91.9
158 Polyester Hoechst	158 Polyester Hoechst	sample	yes	raw manufactured	no		Hoechst	Jet set. Dyed red. 110dtex. Yarn(48f)	PEST		yes polyester	PET	1.841	179	1.9		2.43		4.093	4.6	25.3	5.199	3137.8	1454.7	5.322	54.1		6.712	17.2	6.3	7.799	1.8	8.258	8.2	9.423	75.6	4	10.788	3465		10.788	48.9	18.3	11.04	31	35.6	11.545	8.2	98.2
159 Polyester Hoechst	159 Polyester Hoechst	sample	yes	raw manufactured	no		Hoechst	Standard type. Dull.	PEST		yes polyester	PET	1.938	388.3	1.964	28.9	2.902		4.157	68.2	50.6	4.157		58	5.224	32.8	9.5	6.9			7.799	1.5	8.265	9	9.772	50.6	0.2	10.716	98.2		10.794	39.9	16	11.046	31.6	31.6	11.551	9.7	98.6
160 Polyester Hoechst	160 Polyester Hoechst	sample	yes	raw manufactured	no		Hoechst	Modified PET. Disperse dyeable. Dull. 150dtex. Low M.P. Z twist yarn (f20).	Modified PET		perfect	PET	1.861	122.2	1.913		2.391		4.093	15.8	31.6	5.192	1824.5	886.7	5.296	42.4		6.557	47.3	35.9	7.806	2.1	8.252	8.3	9.552	110.2	0.2	10.704	94.1		10.801	38.6	16.8	11.098	23.5	22.3	11.545	9	92
161 Polyester Hoechst	161 Polyester Hoechst	sample	yes	raw manufactured	no		Hoechst	Modified PET. Yarn. Cationic dyeable. Low M.P.	Modified PET		perfect	PET	1.848	150.4	1.912	12.2	2.831		4.118	19.6		4.118		13.6	5.231	34.2	9	6.654	27	27	7.838	1.7	8.297	7.6	9.545	36.6	0.3	10.742	77.9		10.833	38	15.6	11.085	32	32.6	11.596	8.9	92.5
162 Polyester Hoechst	162 Polyester Hoechst	sample	yes	raw manufactured	no		Hoechst	Normal PET. Dyed red. yarn	Normal PET		perfect	PET	1.841	207.5	1.906		2.831		4.092	5.3	22.1	5.199	2842.8	1175.7	5.341	33.7		6.777	18.2	9.8	7.799	1.8	8.258	8.2	9.429	74.5	4.8	10.716			10.788	48.4	17.8	11.046	31.9	30.6	11.551	8.6	93.5
163 Polyester Hoechst	163 Polyester Hoechst	sample	yes	raw manufactured	no		Hoechst	Normal PET. Cotton type. yarn	Normal PET		perfect	PET	1.841	176.7	1.9		2.43		4.086	7.4	23.9	5.186	2460.3	1263.9	5.315	43.6		6.764	13.1	5.1	7.793	1.8	8.252	8.1	9.423	65.6	4.3	10.781	3988.1		10.781	48.1	17.2	11.04	35.7	36.4	11.544	7.5	94.7
164 Polyester Hoechst	164 Polyester Hoechst	sample	yes	raw manufactured	no		Hoechst	PBT. 17dtex x 150mm staple	PBT		perfect	PBT	1.841	99.5	1.893		2.876		4.299	85.5	58.4	5.037		288.1	5.308	23.9	25.5	6.363	58		8.387	0	8.258	8.2	9.429	63.3	1.4	10.716	115.4		10.794	89.1		10.955	8.1		11.751		170.2
166 Polyester Hoechst	166 Polyester Hoechst	sample	yes	raw manufactured	no		Hoechst	Normal PET. Texturized. Blue dyed. yarn.	Normal PET		perfect	PET	1.841	232.6	1.899		2.844		4.092	3.7	23.4	5.198	2971.3	1158.6	5.198	31.1	8.7	6.828	16.6		7.799	1.5	8.264	7.3	9.435	90.4	4.3				10.787	45.1	14.6	11.052	33.5	34.7	11.576	7	86.1
167 Polyester Hoechst Celanese	167 Polyester Hoechst Celanese	sample	yes	raw manufactured	no		Hoechst Celanese	Polyester core, co-polyester sheath. 2.0d x 1.5" staple.	polyester core / co-polyester sheath		yes polyester	PET	1.867	211.9	1.906	6.9	2.411		4.099	8.3	28.8	5.199	1984.2	939.7	5.309	65.4		6.57	30.4	13.5	7.812	2.2	8.252	8	9.772	73	0.4	10.71			10.807	33.6	12	11.117	22.5	23.1	11.551	13.2	91.3
168 Polyester Hoechst Celanese	168 Polyester Hoechst Celanese	sample	yes	raw manufactured	no		Hoechst Celanese	Pentalobal. 6.0d. Staple.	PEST		yes polyester	PET	1.841	170.2	1.926		2.831		4.086	5.9	21.8	5.186	2677.7	1089.1	5.192	30.8	8.3	6.706	20.7	9.4	7.786	1.5	8.252	7.7	9.423	98.4	4	10.71	312		10.775	48.9	16.6	11.04	36.2	34.3	11.557	6.6	98.2
169 Polyester ICI	169 Polyester ICI	sample	yes	raw manufactured	no		ICI	Normal PET, Filament.	Normal PET		perfect	PET	1.841	118.4	1.828	18.7	3.129		4.086	9.2	26.9	5.192	2422.6	1185.9	5.309	65.9		6.609	22.8	14.1	7.799	2.6	8.252	8.1	9.423	77.1	4.4	10.794	4532.7		10.794	60.2	24.1	11.118	24.6	22.5	11.544	11.7	84.5
170 Polyester ICI	170 Polyester ICI	sample	yes	raw manufactured	no		ICI	Normal PET. Dyed purple. Yarn.	Normal PET		perfect	PET	1.841	223	1.9		2.838		4.092	3.2	22.9	5.199	4172.9	1827.8	5.334			6.783	11.5		7.793	1.6	8.258	7.6	9.772	52.9	2.3	10.775	4820.7		10.781	46.2	16.8	11.04	33.8	33.7	11.544	6.5	91.5
171 Polyester ICI	171 Polyester ICI	sample	yes	raw manufactured	no		ICI	Normal PET. Dyed red. Fabric.	Normal PET		perfect	PET	1.854	146.8	1.906		2.838		4.093	3.7	23.9	5.199	3795.6	1788.3	5.205	32.7	7.9	6.855	11.2	2.3	7.799	1.6	8.258	8.2	9.429	73.5	4	10.788	3008.9		10.788	45.3	16.1	11.046	37.2	34.2	11.557	8.2	99.1
172 Polyester ICI	172 Polyester ICI	sample	yes	raw manufactured	no		ICI	Normal PET. Filament.	Normal PET		perfect	PET	1.841	110.4	1.912		2.385		4.636	79.7		5.121		54.5	5.224	30.4	8.8	6.635	20.3	15.9	7.864	2.6	8.155	30.3	9.63	100.4	0.1	10.775	734.2		10.861	64.7	24.8	11.221	34	29.5	11.609	10.1	97.7
174 Polyester ICI Fibers	174 Polyester ICI Fibers	sample	yes	raw manufactured	no		ICI Fibers	Conductive fiber. Carbon coated. 3.3dtex x 75mm staple. Obsolete.	PEST		yes polyester	PET	1.828	91.6	1.9		2.818		4.616	79.3	62.9	5.089	59.9	40	5.315	55.1		6.712	21.5	13.2	7.799	2.3	8.258	8	9.423	46.5	1.2	10.794	4878.3		10.794	56.8	21.8	11.124	24.5	23.8	11.545	26.1	92.6
175 Polyester Shaw Industries	175 Polyester Shaw Industries	sample	yes	raw manufactured	no		Shaw Industries	Griege. 1455d. Yarn (80f)	PEST		yes polyester	PET	1.847	67.7	1.893		2.831		4.092	5.8	26.6	5.088			5.321	53.8		6.731	24.6	19.4	7.799	1.7	8.258	8.1	9.772	49.9	1.9	10.723	65.2		10.787	49.6	17.9	11.046	36.9	36.2	11.551	8.8	96.7
176 Polyester Shaw Industries	176 Polyester Shaw Industries	sample	yes	raw manufactured	no		Shaw Industries	Beige. 1460d. Yarn (80f).	PEST		yes polyester	PET	1.841	121.6	1.925		2.812		4.642	86.9		5.14		46.9	5.231	29.6	8.9	6.706	29.8	17.3	7.864	2.5	7.825	25.2	9.61	131.2	0.2	10.775			10.859	60.9	22.4	11.182	28.9	23.9	11.609	8.7	97.6
177 Polyester Snia	177 Polyester Snia	sample	yes	raw manufactured	no		Snia	Normal PET. 13.2dtex x 60mm staple.	Normal PET		perfect	PET	1.847	127.4	1.899		2.391		4.099	9	27.3	5.198	2560.8	1246.3	5.321	51.5		6.608	30.2	16.7	7.805	3.1	8.252	7.6	9.552	117	0.1	10.703			10.798	68.5	28.4	11.125	28.3	26	11.551	9.1	92.4
178 Polyester Snia	178 Polyester Snia	sample	yes	raw manufactured	no		Snia	Normal PET. 13.2dtex x 60mm staple.	Normal PET		perfect	PET	1.841	168.1	1.893		2.385		4.086	4.3	25.4	5.017			5.315	53.3		6.615	17.2	13.8	7.799	2.5	8.252	7.8	9.423	85.3	4.5	10.794	6759.6		10.791	57.9	22.4	11.079	18.7	20.3	11.544	61.7	96
179 Polyester Unitika	179 Polyester Unitika	sample	yes	raw manufactured	no		Unitika	Copolymer terephthalic acid + ethylene glycol + p-hydroxybenzoic acid. Staple.	copolymer terephthalic acid / ethylene glycol / p-hydrobenzoic acid		perfect	PET/PHBa	1.841	179	1.9		2.43		4.093	4.6	25.3	5.199	3137.8	1454.7	5.322	54.1		6.712	17.2	6.3	7.799	1.8	8.258	8.2	9.423	75.6	4	10.788	3465		10.788	48.9	18.3	11.04	31	35.6	11.545	8.2	98.2
180 Polyester Unitika	180 Polyester Unitika	sample	yes	raw manufactured	no		Unitika	Conjugate: 2 types of PET. Hollow X.S. Staple for wadding	2 types of PET		perfect	PET	1.847	164.4	1.899		3.258		4.099	5.7	27.3	5.198	3998.6	1913.9	5.315	68.3		6.634	32.4	17	7.799	1.9	8.258	7.9	9.519	181.4		10.716			10.794	48.8	17.4	11.046	35.7	35.5	11.557	7.3	94.6
181 Polyester Unitika	181 Polyester Unitika	sample	yes	raw manufactured	no		Unitika	Conjugate: 2 types of PET. Hollow X.S. Staple for wadding	2 types of PET		perfect	PET	1.848	118.7	1.932		2.844		4.086	4.9	25.3	5.192	1143.5	549.8	5.199	31.9	8.5	6.861	5.5		7.792	1.5	8.258	7.2	9.423	80.8	6.7	10.775	904.8		10.781	42.7	14.6	11.04	33.4	35.1	11.564	9	98.2
182 Polyester Wellman	182 Polyester Wellman	sample	yes	raw manufactured	no		Wellman	Heptalobal X.S. POY. BCF	polyester		yes polyester	PET	1.841	160.4	1.899		3.316		4.092	5.3	23	5.192	2920.1	1439	5.334	57.5		6.751	17.4	8.7	7.799	1.7	8.258	8	9.429	91.3	4.7	10.794	2349.7		10.788	46.5	16.6	11.046	36.4	32.6	11.557	8.5	98.3
184 Polyester Wellman, Inc.	184 Polyester Wellman, Inc.	sample	yes	raw manufactured	no		Wellman Inc.	Non-carrier dye. Bright. Trilobal X.S. 12 dpf. Staple.	polyester		yes polyester	PET/PCT/PBT	1.828	92.8	1.899		2.824		4.623	71.4	53.1	5.088	59.8	44.3	5.321	55.1	12.1	6.718	28.6	9.2	7.799	2.3	8.252	7.8	9.422	45.3	1.2	10.703	3362.8		10.794	55.7	21.1	11.098	23.8	22.5	11.544	8.3	85.5
185 Polyester Wellman, Inc.	185 Polyester Wellman, Inc.	sample	yes	raw manufactured	no		Wellman Inc.	Bright. Trilobabl X.S. 15dpf x 7.5" staple. M.P.=250C (manufacturer's data)	polyester		yes polyester	PET/PCT	1.841	188.2	1.899		2.831		4.622	77.5	60.6	5.088	63.2	49	5.315	91.1	20.2	6.731	19.6	11.7	7.799	1.7	8.258	8.1	9.772	57.9	2.2	10.748			10.787	49.8	17.9	11.039	35.8	38	11.55	8.1	97.2
Elsa backpack	Elsa backpack B1	sample	no	consumer good	yes	bags	Disney	content: 100% polyester	polyester	exterior	partially wrong	PVC	1.815	363.1	2.113	32.1	2.786		4.067	69.4	59.2	5.03	109.9	51.1	5.302	49.4	12.3	6.576		141.7	8.258	0.1	8.297	10.3	9.468		41.5	10.775	101.9		10.891	785.5		11.014	28.9		11.667	69.3
Elsa backpack	Elsa backpack B2	sample	no	consumer good	no	bags	Disney	content: 100% polyester	polyester	exterior		PET	1.835	100.3	1.919		2.812		4.099	11.9	29.6	4.099			5.224	30.2	8.5	6.673	25.2	2.6	7.864	2.5	8.316	9.3	9.617	93	0.1	10.775	148.1		10.865	61.1	22.6	11.169	32	24.9	11.609	8.4	98.6
Elsa backpack	Elsa backpack B3	sample	no	consumer good	no	bags	Disney	content: 100% polyester	polyester	interior		PET	1.828	609.6	2.475	2427.9	2.475		4.092	30.6	37.5	5.05		148.8	5.225	30.5	8.2	6.699	29.5	37.9	7.857	1.6	8.148	29.5	9.494	83.1	3.1	10.768	226.4		10.852	54.2	17.9	11.111	42	36.3	11.616	7.6	250.9
Elsa backpack	Elsa backpack B4	sample	no	consumer good	no	bags	Disney	content: 100% polyester	polyester	exterior		PET	1.841	181.3	2.133		2.818		4.099	4.7	26.6	5.231	3121.6	1549.2	5.231	30.5	7.9	6.732	24	16.3	7.864	1.8	8.33	8.9	9.494	72.1	3.2	10.775	283.4		10.852	54.7	18.2	11.111	41.8	35.8	11.616	8.5	105.3
Elsa backpack	Elsa backpack C1	sample	no	consumer good	no	bags	Disney	content: 100% polyester	polyester	interior		PET	1.828	158	2.119	17.8	2.811	241.6	4.086	69.1	52.6	5.043	127.7	34	5.321	38	11.4	6.861		5.8	7.864	1.7	8.006	24.8	9.571		1.5	10.762	120.5		10.859	54.9	16.2	11.117	43.1	32.9	11.641		51.5
Elsa backpack	Elsa backpack E1	sample	no	consumer good	no	bags	Disney	content: 100% polyester	polyester	interior		PET	1.828	282.9	2.482	620.6	2.928	265.4	4.849	50.6		5.082			5.309	46.4	13.9	6.609	28	20.1	7.857	1.4	8.304	9.6	9.578	22.7	0.4	10.768	154.4		10.859	54.1	16.7	11.117	18.8	18.5	11.622	42.1	71.5
Elsa backpack	Elsa backpack E2	sample	no	consumer good	no	bags	Disney	content: 100% polyester	polyester	exterior		PET	1.828	584.6	2.443	3362.9	2.805		4.092	13.7		5.088			5.224	30	8.2	6.732	27.6	18.4	7.857	1.4	8.323	7.9	9.494	89.5	3.6	10.186	81.8		10.852	53.4	17	11.117	40	35.2	11.628	6.6	284.8
PuppyBag	PuppyBag	sample	no	consumer good	yes	bags	not known	100% polyester	polyester	interior	yes polyester	PET	1.841	386.4	1.925		2.799		4.06	5.7	23.6				5.192	26.7	7.6	6.842	19.4	8.3	7.799	1.7	8.284	9.1	9.539	131.9		10.768	529.2		10.794	54.7	16.4	11.066	52.3	36.4	11.59	7.9	102.2
recycled PEST whole foods bag	recycled PEST whole foods bag	sample	no	consumer good	yes	bags	Whole Foods	100% recycled polyester	polyester	exterior	yes polyester	PET	1.848	146.6	1.932		2.825		4.079	4.5	25.8	5.192	2696.5	1294.7	5.328	62.4		6.712	13.3		7.786	2.1	8.077	27.3	9.416	96	3.8	10.697	1088.4		10.775	53.9	19.2	11.027	27.8	23.4	11.538	8.3	99
Reusethisbag bag	Reusethisbag bag	sample	no	consumer good	yes	bags	Reusethisbag	ripstop polyester	polyester	exterior	yes polyester	PET	1.828	580.4	2.456	1725.3	2.785		4.066	17.9		5.043			5.302	51.2		6.537	27.9	18.7	7.844	2.7	7.779	34.5	9.668		0.1	11.318	3377.8		10.846	60.6	23.1	11.26	30.9	26.4	11.79	4.8	78.7
SequinBP	SequinBP	sample	no	consumer good	yes	bags	Angels	100% polyester	polyester	interior	yes polyester	PET/PCT	1.861	373.8	2.003	64.5	2.773		4.597		49.5	5.089	38.5	6.7	5.237	47	15.2	6.602	12		7.805	1.9	8.09	25.8	9.591	101.4		10.729	2431.5		10.807	51.5	17.4	11.104	26.6	20.8	11.551	7.9	99.8
Target reusable shopping bag	Target reusable shopping bag	sample	no	consumer good	yes	bags	Target	100% polyester	polyester	exterior	yes polyester	PET	1.854	113.2	2.165		2.43		4.079	5.2	26.2	5.179	2925.3	1548.6	5.309	54.4		6.479	29.5	10.9	7.793	3.3	7.741	25.7	9.571	75.9	0.1	11.176	2684.2		10.786	66.8	27.2	11.143	36.5	33.3	11.531	9.9	86.4
Bedroom Pillow	JML55	sample	no	consumer good	yes	bedding	not known	100% polyester	polyester	stuffing	yes polyester	PET/PCT	1.841	129.1	2.307	3.9	2.876		4.565	76.3	62.7	5.037	67.8	49.1	5.27	51.2	11.6	6.538	28.5	48.1	7.793	1.4	8.077	34.9	9.546	90.5	0.1	10.716	5737.8		10.788	51.5	16.2	11.066	27.6	21.1	11.544	7.8	103.4
Bedroom Pillow	JML56	sample	no	consumer good	no	bedding	not known	100% polyester	polyester	exterior		PET	1.854	120.5	1.925		2.786		4.034	7.5	30.8	5.16	3280.4	1548.5	5.309	37.1		6.596	26.9	19	7.806	1.8	8.084	24.1	9.61		0.1	10.716	1282.9		10.793	53.1	18	11.202	25.8	23.8	11.538	8	104.2
CharterClub Pillow	JML48	sample	no	consumer good	yes	bedding	CharterClub	100% polyester fibers	polyester	stuffing	yes polyester	PET/PCT					3.763		3.834	38		4.118	147.7		6.007	2282.2					8.071		8.666	7.5	9.487						11.092	33.1		10.587
Martha Stweart Pillow	JML51	sample	no	consumer good	yes	bedding	Martha Stweart Collection	100% polyester fiber	polyester	stuffing	yes polyester	PET	1.841	168.7	1.925		2.779		4.578	97.5		5.076		39.8	5.309	67.7		6.667	7.1	20	7.793	1.5	8.084	25	9.546	116.3		10.716	48.8		10.788	52.8	16.4	11.04	46.9	32.6	11.544	8.5	105.3
O21AccentPillow	O21AccentPillow	sample	no	consumer good	yes	bedding	Origin21	100% polyester fabric	polyester	stuffing	yes polyester	PET	1.841	200.4	1.887		2.514		4.623	86.5		5.115		34.4	5.354	38.2		6.699	25.3	17.8	7.831	1.5	8.129	26.7	9.468	76.3	3.5	10.826	2276.5		10.826	54.6	17.7	11.085	38	38.3	11.59	7.3	103.7
SmallFFPillow	SmallFFPillow	sample	no	consumer good	yes	bedding	Room Essentials	100% polyester	polyester	exterior	yes polyester	PET	1.841	354.4	1.925		2.799		4.054	5.3	26.2	5.179	3380.1	1372.9	5.354			6.757	29.9	10.6	7.799	1.3	8.271	9.2	9.552	74.2		10.736	44.8		10.794	54.2	16.5	11.059	44.7	35.3	11.583	8.7	92.9
SSFurPillow	SSFurPillow	sample	no	consumer good	yes	bedding	Style Selections	100% polyester fiber	polyester	exterior	yes polyester	PET	1.835	146.8	1.893		2.792		4.073	5.9	25.5	5.205	3355.8	1435.7	5.198	31.2	8.4	6.712	21.3	11.5	7.831	1.6	8.297	8.2	9.468	85.6	4.3	10.748	115.4		10.826	54.8	17.8	11.085	39.5	35.7	11.596	7.3	102.9
Threshold Pillow 1	JML47	sample	no	consumer good	yes	bedding	Threshold	100% polyester fibers	polyester	stuffing	yes polyester	PET/PCT	1.835	148.7	2.287		2.824		4.564	78.4		5.062		44	5.289	41.1		6.583	14.3	17	7.792	1.8	8.232	10.6	9.603		0.1	11.162	3268.2		10.787	50.2	16.5	11.169	27.9	23	11.525	8.2	104.1
Threshold Pillow 2	JML50	sample	no	consumer good	yes	bedding	Threshold	100% polyester fiber batting	polyester	stuffing	yes polyester	PET	1.835	126.8	1.925		2.773		4.034	7.5	32	5.16	2549.1	1180.7	5.296	64.4		6.557	33.3	10.4	7.812	2	8.084	28.4	9.766	62.9	0.8	10.723	1635.5		10.803	52.2	18.8	11.273	24.7	23	11.544	7.9	105
AcuraBlanket	AcuraBlanket	sample	no	consumer good	yes	bedding	Acura	100% polyester	polyester	exterior	yes polyester	PET	1.847	279.3	1.925		2.792		4.053	4.8	28.2	5.172	2859.4	1299.1	5.321	47.7		6.583	33	22.4	7.818	2	8.103	32.8	9.603	90.6	0.1	10.729	1822.6		10.82	53.7	18.7	11.124	26.7	22.1	11.557	8.3	102.1
Calvin Klein Blanket 1	JML52	sample	no	consumer good	yes	bedding	Calvin Klein	100% polyester fiber	polyester	exterior	yes polyester	PET	1.841	362.2	1.919		2.792		4.041	4.6	28.1	5.179	3483.9	1481.7	5.328	39.7		6.712	31.6	15.2	7.793	1.3	8.265	9.1	9.526	120.9		9.895	56.2		10.788	55.5	16.3	11.059	45.3	40.4	11.583	7.2	98.2
Calvin Klein Blanket 2	JML53	sample	no	consumer good	yes	bedding	Calvin Klein	100% polyester	polyester	exterior	yes polyester	PET	1.848	124.9	1.926		2.779		4.041	6.1	29.6	5.16	3376.7	1582.4	5.315	42		6.615	28.2	17.9	7.799	1.7	7.754	24.8	9.584	96.9	0.1	10.717	893.6		10.801	53.4	17.6	10.794	37.2	28.2	11.538	7.9	101.7
EXQPC	EXQPC	sample	no	consumer good	yes	bedding	EXQ	100% polyester	polyester	exterior	yes polyester	PET	1.835	303.2	1.925		3.025	34030.8	4.054	6.4	24.9				5.199	28.1	8.8	6.809	37	21.8	7.793	1.4	8.284	8.3	9.539	153.8		10.788	4440		10.788	53.7	16.6	11.053	27.6	27.5	11.557	7.6	103.9
FIIBlanket	FIIBlanket	sample	no	consumer good	yes	bedding	Disney	100% polyester	polyester	exterior	yes polyester	PET	1.841	115.2	1.925		2.792		4.047	8.8	31.4	5.179	2221.8	1024.8	5.334	17.6		6.641	26.2	15.5	7.805	1.6	7.767	35.4	9.571	111.5	0.2	10.723	1326.3		10.801	51.9	17.2	11.111	28.8	22.7	11.551	7.9	104.2
GreyBlanket	GreyBlanket	sample	no	consumer good	yes	bedding	not known	100% polyester	polyester	exterior	yes polyester	PET	1.841	159.3	2.288	693.4	2.76		4.021	6.6	32.3	5.14	3021.5	1404.8	5.276	54.7		6.576	35.4	26.4	7.785	1.7	8.232	8.5	9.591	67.1	0.1	10.703	503.1		10.788	51.3	17	10.826	29.9	33.2	11.525	7.9	99.4
Justice Unicorn Blanket	JML49	sample	no	consumer good	yes	bedding	Justice	content polyester fibers	polyester	exterior	yes polyester	PET	1.848	269.4	2.294	66.5	2.786		4.041	6.7	32.1	5.16	2615.1	1175.6	5.315	36.6		6.57	28.3	22.9	7.806	1.8	8.252	8.4	9.772	65.2	0.4	10.723	102.8		10.799	50.9	17.9	11.176	27.8	22.9	11.745	4.1	60.9
VB HP blanket	VB HP blanket	sample	no	consumer good	yes	bedding	Vera Bradley	100% polyester	polyester	exterior	yes polyester	PET	1.841	153.1	2.417	1131.7	2.941	10502.6	4.733			5.334		32.6	5.334	64.3		6.576	38.3	22.5	7.862	2.7	7.812	31.1	9.642	71.2	0.1	10.775	99.8		10.865	62	22.8	11.227	31.4	27.1	11.609	8.7	104.3
white PEST blanket	white PEST blanket	sample	no	consumer good	yes	bedding	not known	100% polyester	polyester	exterior	yes polyester	PET	1.848	157.9	2.152		2.831		4.086	7.1	23.2	5.192	2605.6	1226.6	5.328	52.5		6.674	3.3	7.5	7.793	2.2	8.245	8.1	9.759	67.1	1.8	10.775	3561.1		10.781	54	19.2	11.034	43.4	38.3	11.538	7.9	102.1
yarnspirations PEST baby blanket	yarnspirations PEST baby blanket	sample	no	consumer good	yes	bedding	Yarnspirations	100% polyester	polyester	exterior	yes polyester	PET	1.841	108.1	1.932		2.469		4.086	6.6	28.2	5.199	3248.5	1499.6	5.341	61.3		6.745	13.7	5.4	7.793	2.1	8.252	7.7	9.416	77.6	3.8	10.775	2156.4		10.781	59.6	22.2	11.227			11.538	12.1	98.1
SSWovenThrow	SSWovenThrow	sample	no	consumer good	yes	bedding	Style Selections	100% polyester	polyester	exterior	yes polyester	PET	1.848	110.5	2.145		2.488		4.073	5.7	27	5.199	3183.3	1494.5	5.341	53.3		6.609	28.3	16.9	7.844	2.5	8.291	9.8	9.617	104.8	0.1	10.755	1749.1		10.838	60.2	22.2	11.195	30.7	26.3	11.583	8	95
hotelcomforter	hotelcomforter	sample	no	consumer good	yes	bedding	not known	100% polyester	polyester	exterior	yes polyester	PET	1.841	131.8	1.925		2.41		4.021	7.2	30.8	5.14	1769.2	849.6	5.283	54.6		6.589	15.7	6	7.786	1.8	8.232	8.5	9.597	69.8	0.1	10.703	1091.8		10.783	50.2	17.1	11.247	25.7	21.6	11.525	8.6	107.6
PrincessComforter	PrincessComforter	sample	no	consumer good	yes	bedding	CHF Industries	100% polyester	polyester	stuffing	yes polyester	PET	1.835	210.7	1.906		2.805		4.06	6.7	21.7				5.199	27.5	8.3	6.758	19.6	11.2	7.799	1.3	8.284	9.1	9.546	141.9		10.794	4727.5		10.794	53.3	16.7	11.059	43.6	34.7	11.57	8	103.1
JS pillowcase	JS pillowcase	sample	no	consumer good	yes	bedding	Jessica Simpson	100% polyester	polyester	exterior	yes polyester	PET	1.841	112.9	2.145		2.805		4.092	5.5	27.1	5.218	3362	1455.4	5.224	30.4	8.6	6.68	22.9	19	7.862	2.5	7.818	28.4	9.616	111.4	0.1	11.169	1581.1		10.858	61.2	22.8	11.169	29.2	22.5	11.609	8.7	91.2
south point bedsheet	south point bedsheet	sample	no	consumer good	yes	bedding	South Point	100% polyester microfiber	polyester	exterior	yes polyester	PET	1.841	146.4	1.912		2.417		4.092	7.2	29.3	5.179			5.224	29.6	8.5	6.699	36.3	17.6	7.857	2	8.316	8.7	9.83	51.1	1.7	10.768	89.5		10.859	57.7	20	11.13	29	22	11.609	7.3	102.6
Target room essentials sheets	Target room essentials sheets	sample	no	consumer good	yes	bedding	Room Essentials	100% polyester	polyester	exterior	yes polyester	PET	1.841	130.9	1.913		2.812		4.099	4.9	26.4	4.099			5.231	30.6	8.8	6.725	22.1	10.7	7.864	1.9	8.155	30.4	9.487	74.6	3.4	10.775			10.859	56	19.4	11.118	26.5	23.7	11.609	7.5	102.6
ARJadeRug	ARJadeRug	sample	no	consumer good	yes	carpets	Allen Roth	100% polyester	polyester	exterior	yes polyester	PET	1.828	136.1	2.223	11.7	2.863	7.6	4.862	164.8		5.186	2095.6	1019.1	5.302	73.9		6.538	27.4	26.8	7.831	1.3	8.071	24.8	9.552	22.6		10.742	92.1		10.826	52.8	16.6	10.762	28.8	33.1	11.596	7.8	119.3
BSIIGem	BSIIGem	sample	no	consumer good	yes	carpets	Home Decorators Collection	solution dyed polyester	polyester	exterior	yes polyester	PET	1.815	98.9	2.126		2.805		4.875	294.6		5.082			5.334	52.3		6.641	17.7	19.2	7.851	2.3	8.09	33.7	9.604	103.2		10.755	98.5		10.846	58.5	20.9	11.156	26.6	23.5	11.596	10	103.7
BSIIRock	BSIIRock	sample	no	consumer good	yes	carpets	Home Decorators Collection	solution dyed polyester	polyester	exterior	yes polyester	PET	1.841	134	1.906		2.812		4.086	4.2	27.3	5.224	3824.6	1571.3	5.218	30.4	8.5	6.783	21	5.9	7.844	1.4	8.142	27	9.481	95.8	4.3	10.768	47.9		10.839	54.1	17	11.104	42	38.4	11.616	6.9	98
BSOakton	BSOakton	sample	no	consumer good	yes	carpets	Traffic Master	solution dyed polyester	polyester	exterior	yes polyester	PET	1.841	117.2	1.88		2.786		4.066	9.4	27.7	5.192	2268.9	1185.6	5.328	37.9		6.583	31.9	22	7.844	2.7	7.786	25.5	9.655		0.1	10.755	88.7		10.846	60.3	21.8	11.253	30.9	29.1	11.583	8.1	99.1
CCIIBW	CCIIBW	sample	no	consumer good	yes	carpets	Style Selections	100% polyester	polyester	exterior	yes polyester	PET	1.835	143.9	2.307		2.805		4.629	88.3		5.115		47.8	5.218	29.8	8.9	6.706	24.7	13.4	7.851	2.3	7.806	24.7	9.597	121.4	0.1	10.755	92.5		10.852	58.2	20.4	11.15	29.7	23.1	11.596	7.8	96.9
CCIIDV	CCIIDV	sample	no	consumer good	yes	carpets	Style Selections	100% polyester	polyester	exterior	yes polyester	PET/PCT	1.815	108.5	1.893		2.799		4.629	68.5		5.108		61.8	5.334	45.4		6.609	28	20.9	7.857	2.9	7.805	29	9.662		0.1	10.781	102.9		10.857	63.3	23.8	11.231	36.7	33.7	11.602	8.3	100
CCIIQuinoa	CCIIQuinoa	sample	no	consumer good	yes	carpets	Style Selections	100% polyester	polyester	exterior	yes polyester	PET/PCT	1.835	123.2	1.893		2.799		4.629	83.5	61.9	5.108	64.6	51.7	5.218	30.7	9.3	6.648	35.3	29.4	7.857	2.6	8.142	29.7	9.636	92.7	0.1	10.775	107.3		10.856	63.7	23.3	11.209	33.9	29.9	11.603	7.8	93.8
CDDolomite	CDDolomite	sample	no	consumer good	yes	carpets	StainMaster	100% solution dyed polyester	polyester	exterior	yes polyester	PET	1.835	148.7	1.912		2.799		4.079	6.9	25.3	5.05			5.334	88.2		6.622	24	25	7.851	2.2	8.135	27.6	9.591	132.9	0.1	10.755	93.2		10.846	55.9	19.2	11.098	36.5	22.3	11.596	8.4	95.6
HDBrightstone	HDBrightstone	sample	no	consumer good	yes	carpets	HomeDepot	solution dyed polyester	polyester	exterior	yes polyester	PET	1.835	303.8	1.815	21.2	2.378		4.079	5.9	25.5	5.179			5.347	75.9		6.667	22.6	16.5	7.844	1.9	7.799	25.3	9.584	119.3		10.749	89.9		10.839	55.6	19	11.124	27.2	21.5	11.59	7.9	103.7
HDDarkParadise	HDDarkParadise	sample	no	consumer good	yes	carpets	Home Depot	solution dyed polyester	polyester	exterior	yes polyester	PET	1.815	107.3	1.809	22.2	2.792		4.875	283.6		5.069			5.321	47.8		6.576	39.1	21.6	7.851	2.7	7.793	34.7	9.643		0	10.775	109.1		10.849	61.8	22.8	11.222	35.5	32.2	11.596	7.9	98.7
HDElectricLove	HDElectricLove	sample	no	consumer good	yes	carpets	Home Depot	Solution Dyed Polyester	polyester	exterior	yes polyester	PET	1.815	96.5	1.802	21.2	2.792		4.83			5.076			5.321	31.9		6.641	21.7	21.3	7.844	2.2	8.375	33.4	9.597	91.2		10.755	97.9		10.846	58	20.2	11.156	27.9	22.9	11.59	9.4	101.6
HDHickoryLane	HDHickoryLane	sample	no	consumer good	yes	carpets	Home Depot	solution dyed polyester	polyester	exterior	yes polyester	PET	1.841	120.7	1.874		2.805		4.08	5.7	28.8	5.212	3211.6	1497.4	5.212	31.3	8.7	6.648	33.7	19.7	7.844	2.3	7.799	27.7	9.604	111.4	0.1	10.755	90.2		10.845	59.7	21.5	11.182	29.4	24.8	11.59	7.8	96.4
HDMcStreet	HDMcStreet	sample	no	consumer good	yes	carpets	Home Depot	100% polyester	polyester	exterior	yes polyester	PET	1.841	168.8	1.925		2.786		4.054	5.8	29.8	5.05			5.322	28.5		6.628	48.1	17.9	7.818	1.9	8.103	33.3	9.591	93.9	0.2	10.729	99.2		10.82	52.7	17.6	11.143	26.2	22.8	11.557	8.3	98.9
LPBelleCove	LPBelleCove	sample	no	consumer good	yes	carpets	LifeProof	TwistX Solution Dyed Polyester	polyester	exterior	yes polyester	PET	1.822	101.9	1.88		2.786		4.067	12.1		5.186	1981.8	848.7	5.315	52.7		6.563	26.2	33.6	7.838	2.5	8.116	24.8	9.636		0.1	10.749	93.6		10.838	58.4	21.3	11.209	31.9	29	11.577	8.3	99.1
LPRocketman	LPRocketman	sample	no	consumer good	yes	carpets	LifeProof	TwistX Solution Dyed Polyester	polyester	exterior	yes polyester	PET	1.841	159.8	1.887		1.945		4.079	6	26.6	5.069			5.211	30.6	8.2	6.66	24.4	17.6	7.844	1.9	8.135	24.6	9.584	115.3	0.1	10.749	74.3		10.839	55.4	19.1	11.137	28.1	22.4	11.59	8.1	96.6
LPWildGravity	LPWildGravity	sample	no	consumer good	yes	carpets	LifeProof	twistX solution Dyed Polyester	polyester	exterior	yes polyester	PET	1.841	118.9	1.88	0.8	2.805		4.079	6.4	27.4	5.205	3189.9	1588.9	5.347	52.3		6.622	24.9	17.6	7.844	2.3	8.135	25.3	9.61	106	0.1	10.755	81.9		10.845	59.3	21.5	11.182	30	25.5	11.59	7.9	94.9
MainlandNH	MainlandNH	sample	no	consumer good	yes	carpets	StainMaster	100% solution dyed polyester	polyester	exterior	yes polyester	PET	1.835	135	1.893		2.805		4.086	5.5	26.8	5.211	2661.3	1279.2	5.218	31	8.4	6.699	24.4	13.1	7.851	1.8	8.148	29.7	9.824	57	1.7	10.762	82		10.852	56.5	18.8	11.098	22.3	27.7	11.603	7.6	102.9
MarvelWonder	MarvelWonder	sample	no	consumer good	yes	carpets	Traffic Master	solution dyed polyester	polyester	exterior	yes polyester	PET	1.835	165	1.9		2.812		4.086	4.8	26.1	5.224	3659.4	1898.1	5.224	31	8.5	6.738	29.4	10	7.844	1.4	8.148	27.5	9.578	177.3		10.768	46.8		10.846	56.7	17.5	11.105	45.4	39.1	11.616	7.7	105.3
Matchless Elk	Matchless Elk	sample	no	consumer good	yes	carpets	Traffic Master	100% purecolor solution dyed BCF polyester	polyester	exterior	yes polyester	PET	1.841	139.8	1.88		1.945		4.629	66.4		5.121		40.5	5.211	31.7	8.6	6.693	21.2	14.7	7.838	1.7	8.304	8.4	9.468	80.5	4.4	10.749	114.6		10.833	54.5	17.9	11.092	37	34.5	11.596	7.5	104
NCJumper	NCJumper	sample	no	consumer good	yes	carpets	Traffic Master	solution dyed polyester	polyester	exterior	yes polyester	PET	1.835	140.1	1.893		2.805		4.086	5.5	26.7	5.211	2523.3	1285.3	5.218	30.3	8.8	6.719	25.1	14.9	7.851	1.7	8.316	8.5	9.578	220.5		10.762	74.4		10.846	54.9	18	11.104	38.7	38.1	11.609	8	102.2
NHCottage	NHCottage	sample	no	consumer good	yes	carpets	StainMaster	100% solution dyed polyester	polyester	exterior	yes polyester	PET/PCT	1.835	132.6	2.139		2.812		4.629	80.3	60	5.114	69.1	52.9	5.218	31.4	9.1	6.745	21.6	11.5	7.851	1.9	8.317	8.5	9.824	61.2	2	10.755	94.1		10.846	55.7	19.2	11.13	27.6	21.9	11.596	9.3	96.1
NHTreasure	NHTreasure	sample	no	consumer good	yes	carpets	StainMaster	100% solution dyed polyester	polyester	exterior	yes polyester	PET	1.835	117.7	1.899		2.805		4.086	7.2	26	5.218	2415.4	1097.3	5.218	30.3	8.2	6.673	21.6	14.4	7.851	2.1	8.142	27.3	9.604	108.6	0.1	10.762	62.8		10.852	56.5	19.3	11.124	26.5	21.4	11.603	7.8	106.2
NLRise	NLRise	sample	no	consumer good	yes	carpets	Traffic Master	solution dyed polyester	polyester	exterior	yes polyester	PET	1.815	103.3	1.9		2.805		4.882	306.4		5.082			5.334	40.8		6.609	27.3	13.1	7.857	2.8	8.135	26.7	9.636	97.5	0.1	10.768	106		10.852	63.7	24.1	11.218	35.1	32	11.596	8	96.4
OceanfrontNH	OceanfrontNH	sample	no	consumer good	yes	carpets	StainMaster	100% solution dyed polyester	polyester	exterior	yes polyester	PET	1.828	110.2	2.307		2.805		4.086	6.2	27.1	5.212	2716.6	1294.5	5.218	30.5	8.6	6.622	26.4	14.4	7.855	2.5	7.806	29.5	9.617	108.6	0.1	10.768	111.1		10.859	60.2	21.6	11.169	29.2	23.7	11.603	7.9	93.2
OtisPopular	OtisPopular	sample	no	consumer good	yes	carpets	Traffic Master	solution dyed polyester	polyester	exterior	yes polyester	PET	1.835	120.4	1.893		2.818		4.086	9.5	27.8	5.225	2759.7	1213.9	5.225	31.6	8.5	6.79	18.9	8.3	7.844	1.7	8.323	8.5	9.481	85.6	4.3	10.762	66		10.846	55.4	18.3	11.098	35.3	35.2	11.603	7.7	103.5
PEST Carpet Runner, suave collection	PEST Carpet Runner, suave collection	sample	no	consumer good	yes	carpets	Suave Collection	100% polyester	polyester	exterior	yes polyester	PET	1.848	178.9	1.925		2.844		4.83			5.043			5.308	39.2		6.609	32.2	23.3	7.792	2.6	7.747	25.7	9.552	74.4		10.697	84		10.781	62.4	23.5	11.111	29.4	25.8	11.531	8.6	98.1
ProDrive 1	ProDrive	sample	no	consumer good	yes	carpets	Traffic Master	solution dyed polyester	polyester	exterior	yes polyester	PET	1.841	291.2	1.893		2.805		4.086	6.2	27.2	5.212	2794.3	1314.5	5.212	31.5	8.7	6.674	24.1	7.7	7.851	2.2	8.142	24.4	9.597	129.6		10.755	98.4		10.852	58.5	20.6	11.137	26.9	21.5	11.596	7.4	94.8
ProDrive 2	ProDrive	sample	no	consumer good	yes	carpets	Home Depot	100% purecolor solution dyed polyester	polyester	exterior	yes polyester	PET	1.841	291.2	1.893		2.805		4.086	6.2	27.2	5.212	2794.3	1314.5	5.212	31.5	8.7	6.674	24.1	7.7	7.851	2.2	8.142	24.4	9.597	129.6		10.755	98.4		10.852	58.5	20.6	11.137	26.9	21.5	11.596	7.4	94.8
SWMatt	SWMatt	sample	no	consumer good	yes	carpets	StyleWell	Fill: 100% polyester	polyester	exterior	yes polyester	PET	1.841	171.7	1.88		2.799		4.073	9.5	26.9	5.108			5.334	52.5		6.635	36	29.7	7.838	2.2	8.129	24.8	9.597	96.8	0.1	10.749	82.9		10.839	56.4	19.5	11.137	27.1	22.6	11.583	7.8	95.6
SWOathil	SWOathil	sample	no	consumer good	yes	carpets	StyleWell	100% polyester	polyester	exterior	yes polyester	PET	1.822	95.9	1.88		1.951		4.073	4.9	24.6	5.212	5923	2227	5.212	31.1	8.7	6.732	19.3	10.3	7.838	1.7	8.304	8.4	9.468	65.8	2.6	10.755			10.833	55.5	18.4	11.092	35.7	32.1	11.59	7.7	107.1
TMAbahi	TMAbahi	sample	no	consumer good	yes	carpets	Traffic Master	100% polyester	polyester	exterior	wrong	PP	1.815	423.6	2.126	54.7	2.779	4.8	4.054	73.4	53.6	5.076		175.5	5.309	32.2		6.628	35.4	207.2	8.504	2.3	8.679	27.8	9.449	28.5		10.762	54		10.82	25273.6		11.007	751.6	191.8	11.557		72.7
TMAddedValue	TMAddedValue	sample	no	consumer good	yes	carpets	Traffic Master	100% polyester	polyester	exterior	yes polyester	PET	1.815	170.4	1.88		2.799		4.875	249.4		5.076			5.328	56.1		6.57	31.8	11.6	7.851	2.7	8.129	26.7	9.643		0.1	10.762	102.9		10.85	61.4	22.8	11.215	35	31.5	11.59	8.3	93.3
TMAlpineTexture	TMAlpineTexture	sample	no	consumer good	yes	carpets	Traffic Master	100% BCF PET Polyester	polyester	exterior	yes polyester	PET/PCT	1.835	203.4	1.809	17.3	2.514		4.616	94.6	74.7	5.101	62	52	5.347	92.7		6.686	22.7	16.7	7.838	1.8	8.303	8.4	9.468	86.9	3.7	10.755	57.5		10.833	54.5	18	11.091	41.3	33.7	11.596	7.8	105.1
TMDigPali	TMDigPali	sample	no	consumer good	yes	carpets	Traffic Master	solution dyed polyester	polyester	exterior	yes polyester	PET	1.828	117.4	1.9		2.805		4.086	6.3	27.8	5.218	2896.6	1447.3	5.218	30.7	8.6	6.641	26.5	17.4	7.857	2.1	8.142	32.3	9.597	113.7	0.1	10.762	108.5		10.852	56.2	19.4	11.13	28.6	21.4	11.603	8.5	107.6
TMFieldDay	TMFieldDay	sample	no	consumer good	yes	carpets	Traffic Master	100% Purecolor solution dyed polyester	polyester	exterior	yes polyester	PET/PCT	1.835	140.2	1.88	1.2	2.805		4.079	5.4	26.8	5.211	2513.5	1315.7	5.211	31.5	7.8	6.654	29.4	22.2	7.844	2.3	7.805	27.2	9.617	90.6	0.1	10.755	89.6		10.846	58.1	20.7	11.189	29.7	25.3	11.596	8.1	96.1
TMMat	TMMat	sample	no	consumer good	yes	carpets	Traffic Master	100% woven polyester	polyester	exterior	yes polyester	PET	1.822	187	2.003	63.6	2.792		4.642			5.031			5.296	58.3	16.2	6.596	40.7	10.2	7.838	2.2	7.793	29.2	9.597	86		10.749	76.2		10.839	56	19.2	11.137	27.2	21.1	11.583	8.5	98
TMPalmDale	TMPalmDale	sample	no	consumer good	yes	carpets	Traffic Master	100% polyester	polyester	exterior	yes polyester	PET	1.835	136783	144.8	1.815	46919	23.2	2.792	83260		4.616	27391	73.5		5.101	25020		49.9	5.334	132988	57.5		6.654	262919	28.6	23	7.844	14110439	1.8	8.297	569274	8.6	9.468	277381	84.7	3.3	10.749	20266
TMRunner	TMRunner	sample	no	consumer good	yes	carpets	Traffic Master	100% polyester	polyester	exterior	yes polyester	PET	1.835	147	1.997	34	2.766		4.83			5.147			5.334	61		6.596	23.8	17.9	7.838	2.1	7.793	25.2	9.623	60.4		10.749	130.3		10.833	56.8	19.7	11.163	28.8	24.2	11.583	8.2	103.8
TMUtilityRunner	TMUtilityRunner	sample	no	consumer good	yes	carpets	Traffic Master	100% recycled polyester	polyester	exterior	yes polyester	PET	1.828	114.2	1.88		2.611		4.073	12.2	27.5	5.198	2111.6	1071.6	5.334	50.7		6.615	29.4	13.5	7.844	2.3	8.129	28.1	9.604	99.8	0.1	10.749	93.2		10.838	57.9	21.1	11.189	29.9	25.1	11.583	8.1	95.8
VBIIBB	VBIIBB	sample	no	consumer good	yes	carpets	Style Selections	100% polyester	polyester	exterior	yes polyester	PET	1.835	132.3	1.893		2.805		4.093	10.3	30.1	5.127			5.218	30.7	8.5	6.667	24	14.6	7.854	2.4	7.812	24.6	9.61	113.7	0.1	10.762	100		10.854	59.1	21.2	11.182	29.5	24.7	11.603	8.1	97.6
VBIIBW	VBIIBW	sample	no	consumer good	yes	carpets	Style Selections	100% polyester	polyester	exterior	yes polyester	PET/PCT	1.835	143.9	2.307		2.805		4.629	88.3		5.115		47.8	5.218	29.8	8.9	6.706	24.7	13.4	7.851	2.3	7.806	24.7	9.597	121.4	0.1	10.755	92.5		10.852	58.2	20.4	11.15	29.7	23.1	11.596	7.8	96.9
VBIICancun	VBIICancun	sample	no	consumer good	yes	carpets	Style Selections	100% polyester	polyester	exterior	yes polyester	PET/PCT	1.841	130.3	2.521	609.3	2.805		4.629	75	60.8	5.108	67.2	51	5.341	53.6	15.2	6.602	31.6	21.3	7.864	3.1	8.142	32.5	9.649	86.5	0.1	10.775	97.5		10.858	63.6	23.9	11.222	35.4	31.8	11.79	4.4	78.1
VBIICC	VBIICC	sample	no	consumer good	yes	carpets	Style Selections	100% polyester	polyester	exterior	yes polyester	PET/PCT	1.835	156.3	1.893		2.812		4.636	81.1		5.127		51	5.224	29.6	8.6	6.706	19.4	13.1	7.844	1.4	8.316	8.6	9.571	147.7		10.768	52.3		10.846	54.9	17.5	11.105	44.4	37.6	11.609	7.7	98.2
WingateHS	WingateHS	sample	no	consumer good	yes	carpets	LifeProof	100% SD polyester	polyester	exterior	yes polyester	PET/PCT	1.835	103	1.9		2.43		4.636	77.2		5.127		45.4	5.225	29.9	8.8	6.674	24.4	14.9	7.864	2.6	8.317	8	9.63	97.7	0.1	10.768	125.2		10.857	62.1	22.9	11.203	33.5	28.6	11.603	8	96.3
WingateTT	WingateTT	sample	no	consumer good	yes	carpets	LifeProof	100% SD polyester	polyester	exterior	yes polyester	PET/PCT	1.841	130.8	1.893		2.799		4.629	69.2		5.115		56.4	5.341	49		6.615	32.6	10.8	7.858	2.6	8.142	31.3	9.63	101.6	0.1	11.195	2213.2		10.857	63.9	23.7	11.202	30.8	26.4	11.603	8.6	96.8
WonderStunner	WonderStunner	sample	no	consumer good	yes	carpets	Traffic Master	100% purecolor solution dyed BCF polyester	polyester	exterior	yes polyester	PET	1.835	135	1.88		1.951		4.073	5.4	27	5.205	3191.8	1534.1	5.347	46.3		6.635	25.8	17.3	7.843	2.4	8.129	33.9	9.61	102.2	0.1	10.755	76.5		10.846	58.2	20.8	11.156	28.3	23.6	11.59	8	94.2
ADIDASShirt	ADIDASShirt	sample	no	consumer good	yes	clothes	Adidas	100% polyester	polyester	interior	yes polyester	PET	1.835	261.6	1.886		2.805		4.06	4.5	24.4	5.192	5835.2	2738.6	5.198	28	8.4	6.783	18.8	10	7.812	1.4	8.291	7.9	9.545	174.9		10.755			10.807	53.4	16.8	11.072	35.2	35.6	11.583	8	104.5
AEDress	AEDress	sample	no	consumer good	yes	clothes	American Eagle	100% polyester	polyester	interior	yes polyester	PET	1.841	130.1	1.88		2.792		4.06	5.6	28.3	5.179	3010.3	1427.3	5.328	30.7		6.596	27.2	17.9	7.825	2.1	8.11	30	9.597	97.2	0.1	10.742	1350.9		10.819	54.4	19.4	11.169	27.7	24	11.564	8.3	91
AiMShorts	AiMShorts	sample	no	consumer good	yes	clothes	All-in-Motion	100% recycled polyester	polyester	interior	yes polyester	PET	1.835	135.1	1.925		2.799		4.067	5.5	25.4	5.199	4363.7	1702.8	5.36	26.5		6.719	23.5	13.2	7.819	1.4	8.291	8	9.455	86.2	4.3	10.814	2241.7		10.814	53.6	17.1	11.079	37.9	36.1	11.583	7.7	98.5
Ann Kline polka dot PEST dress	Ann Kline polka dot PEST dress	sample	no	consumer good	yes	clothes	Ann Kline	100% polyester	polyester	exterior	yes polyester	PET	1.848	125.2	2.327		2.825		4.08	4.3	26.1	5.179	3081.6	1490.8	5.315	59.5		6.609	25.8	17	7.793	3	8.077	26.9	9.759	61.3	1.9	10.704	3062.2		10.788	63.1	23.4	11.04	26.7	25.1	11.538	8.8	97.3
AnnaCape	AnnaCape	sample	no	consumer good	yes	clothes	Disney	100% polyester	polyester	exterior	yes polyester	PET	1.835	150.3	1.887		2.76		4.028	6.1	29.3	5.14	3364.1	1533.1	5.263	41.9		6.564	28.8	15.9	7.793	1.7	8.064	32.5	9.584	72	0.1	11.143	2047		10.794	51.3	17	11.15	26.4	21.5	11.531	7.6	100.2
AnnaDress	AnnaDress	sample	no	consumer good	yes	clothes	Disney	100% polyester	polyester	exterior	yes polyester	PET	1.841	374.1	1.893		2.792		4.054	5.5	27.5	5.179	2595.9	1184.1	5.341	26.7		6.667	23.6	19.3	7.805	1.5	8.103	29	9.558	111.7		10.736	1491.9		10.8	53	16.9	11.059	55.6	36.7	11.564	7.6	105.4
AthleticShirt	AthleticShirt	sample	no	consumer good	yes	clothes	not known	100% polyester	polyester	interior	yes polyester	PET	1.841	150.1	1.809	18.4	2.786		4.054	7.1	27.6	5.056			5.322	44.7		6.615	26.7	25.8	7.812	1.7	7.773	32.9	9.584	96.1	0.1	10.729	78.6		10.813	51.8	17.7	11.124	27.4	21.7	11.557	8.1	102.4
AWShorts	AWShorts	sample	no	consumer good	yes	clothes	Athletic Works	100% polyester	polyester	interior	yes polyester	PET	1.841	144.1	1.919		2.786		4.06	4.2	25.6	5.185	2954.2	1354.3	5.328	60.1		6.647	24.3	19	7.818	1.5	8.277	8.3	9.455	84.7	4.2	10.82	2876.3		10.813	54	17.6	11.072	41.8	35.8	11.577	7.8	102.6
Azazie PEST dress	Azazie PEST dress	sample	no	consumer good	yes	clothes	Azazie	100% polyester	polyester	exterior	yes polyester	PET	1.835	142	1.906		2.818		4.112	5.5	28.1	4.112	29.5	5	5.244	30.8	8.6	6.693	41.1	18.4	7.876	2.7	8.168	29.7	9.617	118.5	0.1	11.156	1682.2		10.871	63.7	24	11.163	29	24.1	11.622	8.8	104.6
BBEars	BBEars	sample	no	consumer good	yes	clothes	not known	polyester	polyester	exterior	yes polyester	PET	1.835	307.8	1.9		2.812		4.073	4.2	16.3				5.25	29.5	7.8	6.874	22.6		7.805	1.3	8.304	7.8	9.772	52.4	0.1	11.312	368.1		10.8	54.1	16.6	11.072	39.5	35.5	11.59	7.7	103.2
BdayCrown	BdayCrown	sample	no	consumer good	yes	clothes	Stephan Baby Inc.	100% polyester felt	polyester	exterior	yes polyester	PET	1.841	310	1.919		2.805		4.06	6.1	29.1				5.198	30.8	8.8	6.815		10.5	7.805	1.4	8.29	8.7	9.545	123.7		9.895			10.8	52.3	15.8	11.072	41.6	36.2	11.602	6.8	94.1
Belle dee Jour dress	Belle dee Jour dress	sample	no	consumer good	yes	clothes	Belle dee Jour	100% polyester	polyester	exterior	yes polyester	PET	1.848	117.1	1.932		2.391		4.079	6.1	28.2	5.186	3129.8	1529.2	5.309	65.9		6.609	31.4	14.3	7.793	3	7.747	25.5	9.558	92.9	0.1	10.697	1621.3		10.785	66.3	26.3	11.13	34.6	32.5	11.531	8.4	94.5
BlueSSTop	BlueSSTop	sample	no	consumer good	yes	clothes	Style Selections	100% polyester	polyester	exterior	yes polyester	PET	1.835	211.1	1.88		2.792		4.06	4.9	29.8	5.185	2590.2	1294.6	5.341	48.4		6.667	32.6	10.8	7.818	1.8	8.284	8.7	9.791	57.4	1.6	10.82	4056.3		10.82	54.6	18.7	11.104	26.3	20.6	11.564	7.6	102.3
BMagicalPJs	BMagicalPJs	sample	no	consumer good	yes	clothes	Bmagical	100% polyester	polyester	interior	yes polyester	PET	1.835	213.8	1.925		2.805		4.073	3.9	25.2				5.212	27.3	8.6	6.835	24.4	13.4	7.812	1.3	8.297	8.1	9.546	189.7		10.801	732.6		10.801	54.4	16.5	11.072	33.7	36.1	11.59	8.1	106
BMagicalSweater	BMagicalSweater	sample	no	consumer good	yes	clothes	Bmagical	100% polyester	polyester	exterior	yes polyester	PET	1.848	276.4	1.925		2.43		4.067	6.1	25	5.192	1316.2	570.3	5.354	53.6		6.706	26.3	22	7.812	1.3	8.284	8.6	9.546	117		9.778	218.2		10.807	55	16.5	11.072	36.9	35.8	11.59	7.1	101.8
CBBeanie	CBBeanie	sample	no	consumer good	yes	clothes	CareBear	100% polyester	polyester	interior	yes polyester	PET	1.259												5.308			7.327	41.8		7.812		8.459	8.7	9.888						10.897	39.3	14.3	11.939	9.8	21.9
ColumbiaSweater	ColumbiaSweater	sample	no	consumer good	yes	clothes	Columbia	100% polyester	polyester	interior	yes polyester	PET	1.841	123.2	2.301		2.437		4.06	5.8	26.1	5.199	2952.9	1379.4	5.341	40.9		6.609	25	13.1	7.825	2.1	8.116	27.6	9.597	104.5	0.1	11.169	2432.9		10.826	55.7	20	11.182	28.3	24.9	11.57	7.9	96.4
DopeFM	DopeFM	sample	no	consumer good	yes	clothes	Dope	100% polyester recycled	polyester	exterior	yes polyester	PET	1.835	148.1	1.887		2.449		4.041	7.1	28.4				5.328	55.5		6.738	21.5	11.6	7.78	1.3	8.258	9.6	9.526	159.9		10.716	2936		10.775	50.8	15.5	11.033	27.8	44.5	11.538	7.8	111.3
fabletics shorts	fabletics athletic shorts internal liner	sample	no	consumer good	yes	clothes	fabletics	100% polyester	polyester	interior	yes polyester	PET													5.522	78.5		7.385		8.9	7.961		8.478	10.1	10.024			11.085	1780.3		11.001	28.3	23.6	11.098	1115.7		11.616
fabletics shorts	fabletics athletic shorts drawstring	sample	no	consumer good	no	clothes	fabletics	100% polyester	polyester	exterior		PET	1.848	213.8	1.932		2.825		4.08	6.9	19.1	5.192	2815.2	1475	5.328	53.2		6.686	17.1	12.2	7.786	1.7	8.245	8.3	9.416	83.8	4.6	10.704	67.5		10.775	51	17.4	11.033	44.6	36.9	11.544	8.4	108.2
Green Patagonia shirt	Green Patagonia shirt	sample	no	consumer good	yes	clothes	Patagonia	100% polyester	polyester	exterior	yes polyester	PET	1.847	115.5	1.906	21.6	2.805		4.079	7.6	26.5	5.179	3007.4	1412.1	5.302	53		6.576	28.7	17	7.792	3.1	7.74	30.5	9.558	88.3	0.1	10.774	5018.2		10.783	65.5	25.3	11.104	29	25	11.531	8.8	94.2
Headband	Headband	sample	no	consumer good	yes	clothes	not known	100% polyester	polyester	exterior	yes polyester	PET	1.841	156.2	1.887		2.501		4.047	8.4	25.7				5.199	31.6	6.5	6.835	20.2		7.78	1.3	8.271	12.8	9.533	186.1		10.742	1728.5		10.768	54.7	16.3	11.04	36.5	34.4	11.544	6.1	105.2
MCHat	MCHat	sample	no	consumer good	yes	clothes	Maui County	100% polyester	polyester	exterior	yes polyester	PET	1.835	148.2	1.925		2.818		4.073	6.3	19				5.263	22.5	7.6	6.906	56.1	9.1	7.812	1.3	8.31	8.1	9.545	252.4		10.8	3837.9		10.807	54.3	16.8	11.072	41.5	37.5	11.577	7.4	108.4
MMTail	MMTail	sample	no	consumer good	yes	clothes	Pillowfort	fiber: 100% polyester	polyester	interior	yes polyester	PET	1.835	114.5	2.126		2.792		4.054	4.5	25.4	5.192	2869.6	1561	5.347	39.9		6.706	20.8	11.6	7.812	1.5	8.284	8.2	9.798	54.5	2.2	10.749	1631.8		10.807	53.7	17.1	11.066	38.2	36.8	11.57	7.2	103.3
MtnShirt	MtnShirt	sample	no	consumer good	yes	clothes	Target	100% recycled polyester	polyester	exterior	wrong	PA6	1.861	209.9	2.23	19.5	3.058		4.882	84.5	41.7	5.16	24.1	14.7	5.27	49.4	12.3	6.564			7.838		7.954	24.9	9.397			10.852	107.5		10.762		610.6	11.629	31	24.2	11.577	10.3	81
OKBSweater	OKBSweater	sample	no	consumer good	yes	clothes	Osh Kosh Bgosh	100% polyester	polyester	interior	yes polyester	PET	1.848	128.8	1.925		2.792		4.06	8	27.7	5.192	3060.9	1485.9	5.341	40.8		6.634	23	19.2	7.825	1.9	8.277	8.4	9.578	101.9	0.1	10.749	2432.9		10.82	54.2	18.5	11.085	25	21	11.57	7.9	102.6
ONBeanie	ONBeanie	sample	no	consumer good	yes	clothes	Old Navy	100% polyester	polyester	interior	yes polyester	PET	1.828	143.5	1.912		2.805		4.06	4.4	21.7				5.36	56.7		6.803	26.6	10	7.812	1.4	8.291	8.8	9.804	52.7	2.1	9.804	61.1		10.807	53.4	16.5	11.079	33.9	36.3	11.596	7.3	103.9
ONPJs	ONPJs	sample	no	consumer good	yes	clothes	Old Navy	100% polyester	polyester	interior	yes polyester	PET	1.841	347.3	1.919		2.799		4.054	6.6	23.8	5.192	2528.8	1191.8	5.347	36.8		6.693	38.1	21.2	7.812	1.5	8.109	27.7	9.448	94.2	5	10.807	4299		10.807	53.5	17.2	11.066	39.8	38.1	11.57	7.6	103.2
PEST BeBop Pink dress	PEST BeBop Pink dress	sample	no	consumer good	yes	clothes	BeBop	100% polyester	polyester	exterior	yes polyester	PET	1.847	147.1	1.932		2.824		4.079	4.5	26	5.192	2910.6	1309.8	5.328	67		6.641	20.3	8.5	7.786	1.9	8.077	25.7	9.416	86.2	4.2	10.774	3555.3		10.774	54	19.1	11.033	43.3	37.8	11.538	7.3	99.4
PurpleRobe	PurpleRobe	sample	no	consumer good	yes	clothes	not known	100% polyester	polyester	exterior	yes polyester	PET	1.841	139.6	1.9		2.76		4.021	4.8	31.3	5.14	2983.2	1370.8	5.289	95.2		6.576	28	18.1	7.786	1.6	8.232	9.3	9.591	67.5	0.1	11.13	2804.5		10.788	51.1	16.8	11.143	25.7	21.7	11.525	8	105.8
RamsShirt	RamsShirt	sample	no	consumer good	yes	clothes	Adidas	100% polyester	polyester	interior	yes polyester	PET	1.848	369.7	1.893		2.766		4.021	5.7	32.1	5.14	2221.4	1133.2	5.296	31.5		6.602	34.5	6.8	7.786	1.5	8.071	32.5	9.571	88.7		10.703	46.8		10.781	52.9	16.5	11.046	29.5	25.3	11.531	8.6	108.8
Raya	Raya	sample	no	consumer good	yes	clothes	Disney	100% polyester	polyester	interior	yes polyester	PET	1.841	119.8	1.887		2.411		4.028	6.8	27.9	5.153	2064.1	972.2	5.296	61.1		6.609	27.6	15.1	7.791	1.7	8.239	9.5	9.584	78.7	0.1	11.182	2896.8		10.788	51.5	17.1	11.176	27.1	23.2	11.532	7.9	103.8
recycled PEST latino heritage month shirt	recycled PEST latino heritage month shirt	sample	no	consumer good	yes	clothes	Target	100% recycled polyester	polyester	exterior	yes polyester	PET	1.848	164.2	1.932		2.831		4.079	4.1	22.7	5.192	4519.3	2020.1	5.334	68.5		6.758	80.1		7.786	1.4	8.077	28.2	9.765	62.3	2	10.8	7359.3		10.775	49.9	16.4	11.04	39.3	36.1	11.557	7.1	94.2
RedBandana	RedBandana	sample	no	consumer good	yes	clothes	Oriental Trading	100% polyester	polyester	exterior	yes polyester	PET	1.848	302.1	1.932		2.786		4.054	6.3	28	5.173	3528.1	1592.2	5.328	39.8		6.641	27.6	18.4	7.812	1.8	8.265	9.1	9.591	103.7	0.1	11.111	2267.3		10.813	52.3	18	11.117	29	22.8	11.557	8	102.2
SequinSkirt	SequinSkirt	sample	no	consumer good	yes	clothes	not known	100% polyester	polyester	exterior	yes polyester	PET	1.841	115	1.88		2.424		4.06	5.7	28	5.186	2509.1	1143.3	5.328	48.3		6.622	25.9	15.7	7.825	2.1	7.773	27.7	9.597	105.2	0.1	11.169	2341.8		10.819	54.4	19.3	10.82	38.2	29.8	11.564	8.4	96.9
Sienna Sky Dress PEST	Sienna Sky Dress PEST	sample	no	consumer good	yes	clothes	Sienna Sky	100% polyester	polyester	exterior	yes polyester	PET	1.841	134.9	1.932		2.818		4.08	5.5	25.7	5.186	3207.7	1575.5	5.322	54.5		6.641	27.8	18.7	7.793	3	8.245	8.6	9.552	91.3	0.1	10.781	3703		10.787	67.8	27.1	11.118	31.9	28.9	11.532	8.7	101.7
Sienna Sky Dress PEST 2	Sienna Sky Dress PEST 2	sample	no	consumer good	yes	clothes	Sienna Sky	100% polyester	polyester	exterior	yes polyester	PET	1.848	117.5	1.932		2.398		4.079	6.3	27.3	5.179	2665.1	1257.7	5.309	55.7		6.563	33	9	7.799	3.7	7.741	28.6	9.591	64.5	0.1	11.202	2688.1		10.789	70.7	29.5	11.169	38.2	37.5	11.538	10.3	88.7
TealDress	TealDress	sample	no	consumer good	yes	clothes	Forum Novelties Inc.	100% polyester felt	polyester	interior	yes polyester	PET	1.841	123.7	1.887		2.837		4.028	4.9	27	5.153	1826.5	830.7	5.289	30.5		6.628	31.1	12.6	7.793	1.7	8.239	9.1	9.565	111.8	0.1	10.716			10.788	51.5	16.8	11.137	28.2	23	11.531	7.9	105.1
TealSkirt	TealSkirt	sample	no	consumer good	yes	clothes	not known	100% polyester	polyester	exterior	yes polyester	PET	1.841	163.1	1.919		2.443		4.066	7.1	25.4	5.192	3525	1603.9	5.354	42.2		6.725	25.9	16.6	7.818	1.5	8.29	8.7	9.804	68.1	1.9	10.813	3485.4		10.813	54.4	17.3	11.078	38.5	36.7	11.583	7.6	96
two tone PEST shorts	two tone PEST shorts	sample	no	consumer good	yes	clothes	not known	100% polyester	polyester	exterior	yes polyester	PET	1.841	230.9	1.925		2.831		4.079	4.8	25	5.185	3289	1494.7	5.328	22.9		6.751	21.8		7.786	1.7	8.245	8.1	9.416	99.8	4	10.71	1058.9		10.774	52.2	17.9	11.033	40.3	36.9	11.538	7.8	100.9
TWSkirt	TWSkirt	sample	no	consumer good	yes	clothes	not known	100% polyester fibers	polyester	exterior	yes polyester	PET	1.848	89.3	1.906		1.945		4.054	5.8	26.7	5.186	2844.3	1360.4	5.328	57.6		6.622	25	5.7	7.825	2.1	7.773	28.8	9.604	93.3	0.1	11.15	2167.4		10.818	54.5	19.4	10.813	29.7	24.8	11.564	8	99.7
Vans jacket	Vans jacket liner	sample	no	consumer good	yes	clothes	Vans	100% polyester	polyester	interior	yes polyester	PET	1.874	2437.9	1.893		2.799		4.694		33.1	5.069			5.231	29.3	10	6.757			7.877	1.3	8.329	7.9	9.636	200.9		10.529	134.2		10.878	50.9	14.8	11.13	45.6	39.9	11.59
Vans jacket	Vans jacket stuffing	sample	no	consumer good	no	clothes	Vans	100% polyester	polyester	stuffing		PET	1.835	148.7	1.809	20	2.812		4.105	10.2	27.5	4.105	25.6	3.9	5.231	31	8.6	6.635	25.7	18.4	7.87	2.1	8.161	25.6	9.604	119.3		10.775	83.9		10.865	55.6	19.7	11.137	28.4	22.3	11.622	7.5	98.8
WTPCostume	WTPCostume	sample	no	consumer good	yes	clothes	Disney	100% polyester	polyester	exterior	yes polyester	PET	1.848	128.5	1.925		2.792		4.047	7.2	30.5	5.179	3997.9	1799.5	5.334	23.6		6.647	27	12	7.805	1.7	8.096	27.8	9.584	113.6	0.2	11.117	1676.9		10.8	51.3	17.5	11.124	28.7	22.3	11.544	8.3	100.2
XmasSkirt	XmasSkirt	sample	no	consumer good	yes	clothes	not known	100% polyester	polyester	exterior	yes polyester	PET	1.835	158.8	1.912		2.792		4.06	5.7	27.3	5.192	2666.4	1153.9	5.334	56.2		6.583	29.2	15.9	7.825	1.6	8.116	27	9.798	57.1	1.8	10.742			10.82	53.5	17.9	11.092	25.7	19.3	11.57	7.7	110.3
YakHat	YakHat	sample	no	consumer good	yes	clothes	Funny Party Hats	100% polyester	polyester	exterior	wrong	PAN	1.822	437.9	1.887		2.618		4.655	26.5		5.276	6.1	11	5.289	71	13.3	6.609			7.786		8.815	2.6	9.397	132.1		10.678	237.2		9.856	2404.6	3552	11.234	1064.5	32.6	11.525		11.4
yellow safety vest	yellow safety vest	sample	no	consumer good	yes	clothes	not known	100% polyester	polyester	exterior	yes polyester	PET	1.835	214.1	1.913		2.818		4.106	11.9	28.7	4.106	33.2		5.238	30.6	8.5	6.68	31.7	5.7	7.87	2	8.33	8.8	9.5	78.7	3.5	10.775	64.7		10.865	54.8	19.2	11.124	29	24.8	11.622	10.4	97.3
AREWGreen	AREWGreen	sample	no	consumer good	yes	curtain	Allen Roth	100% polyester	polyester	exterior	yes polyester	PET	1.841	110.3	1.887	15.3	2.786		4.067	6.6	28	5.192	2541.7	1177.8	5.321	56.6		6.57	25.2	7.8	7.834	2.5	7.78	29.2	9.643	62.1	0.1	11.208	2839		10.835	61.4	22.5	11.221	33.4	29.8	11.577	8.5	96.5
AREWWhite	AREWWhite	sample	no	consumer good	yes	curtain	Allen Roth	100% polyester	polyester	exterior	yes polyester	PET	1.835	144.6	1.822	18	2.792		4.067	5.9	27.1	5.199	2726.5	1356.1	5.334	59.6		6.68	23.2	13.4	7.831	2	8.123	28	9.578	111.3		10.742			10.826	55.2	19.4	11.13	27.1	22.3	11.577	7.6	92.4
ARGwen	ARGwen	sample	no	consumer good	yes	curtain	Allen Roth	100% polyester	polyester	exterior	yes polyester	PET	1.841	117.3	1.88		2.508		4.066	6	27.9	5.192	3485.5	1563.7	5.321	50.6		6.596	26.8	15.2	7.829	2.3	8.109	35.9	9.617	94.5	0.1	11.201	3200		10.828	57.8	21.1	11.208	28.8	25.9	11.57	8.3	98.7
ARMeera	ARMeera	sample	no	consumer good	yes	curtain	Allen Roth	100% polyester	polyester	exterior	partially wrong	PET/cotton	1.828	172.9	2.203	10.4	2.85	8.3	4.804	225.7	166.1	4.991			5.283	41.8	13	6.538	31.7	21.2	7.825	1.2	8.271	7.3	9.584	75.9		10.891	114.8		10.833	52.8	15.9	11.091	30.3	35	11.615		88.3
ARPalma	ARPalma	sample	no	consumer good	yes	curtain	Allen Roth	100% polyester	polyester	exterior	yes polyester	PET	1.841	110.1	1.88		2.417		4.067	5.4	26.5	5.192	3415.1	1483.7	5.347	45.7		6.667	25.8	15.3	7.831	2	8.291	8.3	9.578	127.3	0.2	11.143	2381.7		10.833	56.1	20	11.15	28.9	23.4	11.577	7.5	100
ARPIIGrey	ARPIIGrey	sample	no	consumer good	yes	curtain	Allen Roth	100% polyester	polyester	exterior	yes polyester	PET	1.847	113.5	1.886		2.792		4.06	7.1	26.6	5.185	2869.5	1336.3	5.321	51.7		6.589	51.9	27.9	7.829	2.2	8.116	31.6	9.603	103.9	0.1	10.742	1305.2		10.832	57.6	20.7	11.188	29.6	25.9	11.57	8	95.4
ARPIIWhite	ARPIIWhite	sample	no	consumer good	yes	curtain	Allen Roth	100% polyester	polyester	exterior	yes polyester	PET	1.841	112.6	1.886		2.792		4.066	6.6	27.6	5.185	2769.6	1306.3	5.321	50.3		6.563	32.2	12.1	7.833	2.5	8.109	25.5	9.649	61.3	0.1	10.748	1073.7		10.835	58.9	21.9	11.231	30.3	28.2	11.576	8.3	94.8
ARWinbourneBrown	ARWinbourneBrown	sample	no	consumer good	yes	curtain	Allen Roth	100% polyester	polyester	exterior	yes polyester	PET	1.841	117.6	1.887		2.514		4.073	8.4	23.3	5.199	3104.4	1398.2	5.341	57.2		6.635	24.8	15.8	7.838	2.1	8.122	25.8	9.591	124.8	0.1	11.143	2058.6		10.832	57.6	21	11.143	28.9	23.6	11.577	7.7	103.4
ARWinbourneGrey	ARWinbourneGrey	sample	no	consumer good	yes	curtain	Allen Roth	100% polyester	polyester	exterior	yes polyester	PET	1.841	145.7	1.893		2.799		4.073	6.6	25	5.198	3127.2	1406.9	5.354	57.2		6.68	25.7	16.5	7.831	1.7	8.297	8.7	9.461	83.8	4.2	10.826	4479.9		10.826	55.3	18.6	11.079	20.7	20.8	11.583	7.7	102.9
ARWMGrey	ARWMGrey	sample	no	consumer good	yes	curtain	Allen Roth	100% polyester	polyester	exterior	wrong	cotton	1.822	261.8	2.242	10.6	2.896	13.6	4.616			4.985	61.6	58.2	5.528	69.7	26.4	6.492	29.2	44.3	8.096	1.1	8.821	25.9	9.429	409.9		10.749	31.3		10.884		102.7	11.15	23	92.4	11.221		1812.5
ARWMWhite	ARWMWhite	sample	no	consumer good	yes	curtain	Allen Roth	100% polyester	polyester	exterior	wrong	cotton	1.828	252.8	2.223	12.3	2.876	13.1	5.224	77.8	47.5	5.147	293.9	365	5.276	51	11.2	6.512	32.7	20.8	7.961	11.9	8.278	50.6	9.39	95.6		10.736			10.859	98	54.7	10.982	11.1	5.7	11.066
ARYamanBlue	ARYamanBlue	sample	no	consumer good	yes	curtain	Allen Roth	100% polyester	polyester	exterior	yes polyester	PET	1.841	124.8	1.887	11.1	2.786		4.073	5.3	25.9	5.199	2696.7	1342.6	5.347	48.5		6.635	24.5	14.9	7.831	1.7	8.291	8.7	9.462	91	3.7	10.749			10.826	55.1	18.6	11.085	24	23.3	11.583	7.4	102.2
ARYamanBrown	ARYamanBrown	sample	no	consumer good	yes	curtain	Allen Roth	100% polyester	polyester	exterior	yes polyester	PET	1.841	104.4	1.887		2.799		4.073	7.3	28.6	5.063			5.341	57.4		6.635	24	12.5	7.836	2.2	8.291	8.6	9.591	121.2	0.1	10.742	838.7		10.839	57.6	20.9	11.156	29.2	23.1	11.583	8.8	98.5
ARYamanWhite	ARYamanWhite	sample	no	consumer good	yes	curtain	Allen Roth	100% polyester	polyester	exterior	yes polyester	PET	1.841	140.8	1.88	4.2	2.792		4.073	7	27.4	5.199	3047.6	1446.2	5.341	52.4		6.641	25	15.7	7.838	2.1	8.129	24.7	9.804	63.2	1.9	10.749	1121		10.839	57.5	20.6	11.15	28.4	23.9	11.583	8	91
BRCurtain	BRCurtain	sample	no	consumer good	yes	curtain	Pier1 Imports	100% polyester	polyester	exterior	yes polyester	PET	1.841	142	2.41	10.7	2.915	3203.8	4.028	6	30	5.14	3420.4	1595	5.282	49.5	18.9	6.576	35	27.4	7.786	1.7	8.064	33.4	9.578	80.1	0.1	10.71	1155.1		10.78	50.8	16.8	11.188	27.1	22.8	11.525	8.3	106.4
EclipseBlack	EclipseBlack	sample	no	consumer good	yes	curtain	Origin21	base fabric: 100% polyester	polyester	exterior	yes polyester	PET	1.829	95.8	2.488	484.6	1.945		4.08	4.7	27.9	5.205	3399.9	1368.1	5.205	31.3	8.5	6.738	25.4	13.9	7.832	1.5	8.129	29	9.468	75.1	3.4	10.827	4546		10.833	56.2	18.1	11.092	40.2	36.1	11.596	7.4	99.5
EclipseGrey	EclipseGrey	sample	no	consumer good	yes	curtain	Origin21	base fabric: 100% polyester	polyester	exterior	yes polyester	PET	1.841	433.2	1.886		2.792		4.073	14		5.147			5.321	51.1		6.563	29.8	33.2	7.843	2.5	7.792	25.3	9.642		0.1	10.755	107.4		10.844	60.4	22.3	11.218	32.3	28.5	11.589	8.4	121.9
O21Nova	O21Nova	sample	no	consumer good	yes	curtain	Origin21	100% polyester	polyester	exterior	yes polyester	PET	1.841	110.6	1.887		3.154		4.067	6.4	25.6	5.199	2643.3	1174.3	5.341	54.8		6.648	32	16.3	7.831	2.2	8.284	8.9	9.597	113.2	0.1	11.195	2168.9		10.831	58.1	21.2	11.202	29.5	25.7	11.577	7.9	98.9
PEST shower curtain	PEST shower curtain	sample	no	consumer good	yes	curtain	not known	100% polyester	polyester	exterior	yes polyester	PET	1.841	119.7	1.925		2.825		4.08	8.6	25.9	5.186	3073.8	1324.7	5.328	52.4		6.648	21	9	7.793	2.8	8.077	32.2	9.546	91.8	0.1	10.704	3842.2		10.784	66.9	26.3	11.118	33	29.1	11.532	9.3	92.5
ShowerCurtain	ShowerCurtain	sample	no	consumer good	yes	curtain	not known	100% polyester	polyester	exterior	yes polyester	PET	1.841	127.1	1.932		2.365		4.028	8.5	31.1	5.147	4508.8	2250.8	5.283	55	31.5	6.583	30.4	27	7.785	1.6	8.064	26.7	9.584	79.7	0.1	11.234	3117		10.794	51.7	17	11.234	25.8	22.8	11.525	8.3	107.8
SSChloe	SSChloe	sample	no	consumer good	yes	curtain	Style Selections	100% polyester	polyester	exterior	yes polyester	PET	1.841	409.7	1.88		2.799		4.067	5	28.7	5.192	3360.7	1535	5.341	80.7		6.667	24.5	17.7	7.831	1.8	8.291	8.7	9.462	95.1	4.2	10.755			10.826	55.2	18.9	11.079	27.7	22.8	11.577	8	102.4
SSVoile	SSVoile	sample	no	consumer good	yes	curtain	Style Selections	100% polyester	polyester	exterior	yes polyester	PET	1.841	173.7	1.886		2.792		4.066	4.6	26.1	5.192	3148.2	1468.2	5.334	50.9		6.647	25	15	7.831	1.7	8.291	8.8	9.455	87	4.1	10.742			10.826	55.4	18.8	11.098	25.6	20	11.577	8.4	103.3
Target Curtain	Target Curtain	sample	no	consumer good	yes	curtain	Target	100% polyester	polyester	exterior	yes polyester	PET	1.841	381.1	1.912		2.779		5.147	864.7	1711.4	5.147	4322	2173	5.147	29.4	8.2	6.751			7.793	1.3	8.239	9.6	9.526	60.6		11.68	179.6		10.8	51.9	15.4	11.059		39.6	11.57		82.7
Unicorn Shower Curtain	JML54	sample	no	consumer good	yes	curtain	not known	100% polyester	polyester	exterior	yes polyester	PET	1.259				3.407					4.235			5.878			7.43			8.019		8.478	11.1	9.979						10.949	44.5	12.5	11.15
CCTowel	CCTowel	sample	no	consumer good	yes	misc.	Big Mouth Inc.	100% polyester	polyester	exterior	yes polyester	PET	1.841	141.4	1.919		2.805		4.067	5.1	24.2				5.205	29.2	8.3	6.706	22.1	10.6	7.825	1.2	8.297	7.8	9.468	61.4	5.2	9.869	260.3		10.82	54.3	16.5	11.098	54.9	35.2	11.635		102.6
Duck WashMit	Duck WashMit	sample	no	consumer good	yes	misc.	Rich Frog	conter polyester fibers	polyester	exterior	yes polyester	PET	1.841	119.2	1.926		2.786		4.041	5.1	29.8	5.173	3648.5	1678.5	5.328	35.4		6.641	27.3	17.4	7.799	1.8	8.258	8.5	9.572	122.9	0.1	11.098	2085.7		10.801	52.6	17.4	11.098	28.5	22	11.545	8.1	98.8
EggWashcloth	EggWC	sample	no	consumer good	yes	misc.	not known	100% polyester	polyester	exterior	wrong	PP							3.957		1043.5	4.914		83.1	5.212								8.802	1.7	10.302
HX Polyester black braided-knotless net	HX Polyester black braided-knotless net	sample	no	consumer good	yes	misc.	Hunan Xinhai Co		PEST	exterior	yes polyester	PET	1.841	117	1.899		2.398		4.079	6.5	27.5	5.186	2814.1	1354.4	5.315	41.3		6.628	25.6	14.2	7.799	3.1	8.077	32.4	9.552	108.3	0.1	10.697	123.7		10.789	63.2	25.2	11.156	28.1	27.9	11.538	8.1	83.5
HX Polyester brown yellow twisted-knotted net	HX Polyester brown yellow twisted-knotted net	sample	no	consumer good	yes	misc.	Hunan Xinhai Co		PEST	exterior	yes polyester	PET	1.848	121.1	1.9		2.831		4.086	7.3	26.8	5.186	2908.9	1559.1	5.322	81.7		6.641	25.4	15.5	7.799	2.4	8.077	25.6	9.416	60.6	4.5	10.775	4795.3		10.788	52.9	20.3	11.079	21.1	19.9	11.538	9	92
PEST, HPU CMDR Polymer Kit 1.0 (fabric)	PEST, HPU CMDR Polymer Kit 1.0 (fabric)	sample	no	consumer good	yes	misc.	New Creations Fabric & Foam Inc	100 % Spun Polyester Poplin Fabric, Sold By Yard, 60-Inch Wide, White	polyester	exterior	yes polyester	PET	1.848	110.2	1.912		2.837		4.118	7.9	27.2	4.118	26.8	8.2	5.237	33.4	9.1	6.647	35.2	20.4	7.844	2	8.129	27	9.578	92.6	0.1	10.755	54.3		10.839	38	16.1	11.091	27.3	26.6	11.596	9.4	91.8
Target Christmas stocking lining	Target Christmas stocking lining	sample	no	consumer good	yes	misc.	Powerplay	body: 100% polyester; handle: 100% polypropylene	polyester	interior	yes polyester	PET	1.841	132.5	2.158		2.831		4.086	6.3	25.2	5.198	3136.4	1444.1	5.341	51.9		6.777	19.7	11.4	7.792	1.8	8.252	8.2	9.423	99.2	4.4	10.781	4603.1		10.781	51.7	18.2	11.033	38.9	35.8	11.544	7.6	98.1
TB beach chair	TB beach chair	sample	no	consumer good	yes	misc.	Tommy Bahama	100% polyester fiber	polyester	exterior	yes polyester	PET	1.835	114.9	1.925		2.799		4.092	5.2	26.7	5.218	3072.3	1426	5.224	31.1	8.6	6.622	26.8	10.2	7.863	2.8	7.812	29.1	9.656	90.9	0.1	11.24	1946.7		10.863	64.9	25.3	11.231	36.4	32.5	11.609	9.1	95.7
Aloha Chicken	Myra stuffed toy 14	sample	no	consumer good	yes	toys	Aloha	100% polyester	polyester	stuffing	yes polyester	PET	1.841	134.5	1.906		2.812		4.105	8.2	27.2	5.218	1241	591	5.231	30.9	8.6	6.622	34.7	21.4	7.87	2.8	8.155	31.5	9.617	114.7	0.1	10.781	1864.3		10.868	64	24	11.137	24.5	21.6	11.616	8.3	99.6
Aloha Chicken	Myra stuffed toy 15	sample	no	consumer good	no	toys	Aloha	100% polyester	polyester	exterior		PET	1.835	135.9	1.815	23.7	2.825		4.105	7.4	24.6	4.105			5.244	30.8	8.4	6.809	15.7	12.1	7.864	1.6	8.168	25.9	9.5	91.6	4.2	10.859	4834.1		10.859	53.4	17.6	11.117	37.7	36.1	11.628	7.7	106.7
Aloha Chicken	Myra stuffed toy 16	sample	no	consumer good	no	toys	Aloha	100% polyester	polyester	exterior		PET	1.841	139	1.919		2.818		4.105	4.6	28.5	4.105			5.237	30.3	8.6	6.764	26	12.5	7.87	1.9	8.168	24.1	9.5	94.7	4	10.781	53.1		10.865	55.4	19	11.117	42.7	37.1	11.622	8.5	103.7
Aloha Chicken	Myra stuffed toy 17	sample	no	consumer good	no	toys	Aloha	100% polyester	polyester	exterior		PET	1.841	133.3	1.925		2.818		4.099	5.5	25.9	4.099	31.2		5.231	30.9	8.3	6.783	21	12	7.857	1.7	8.323	8.5	9.494	103.3	4.3	10.768			10.852	54.9	18.5	11.111	44.7	37.7	11.615	7.7	105.3
Aloha Chicken	Myra stuffed toy 18	sample	no	consumer good	no	toys	Aloha	100% polyester	polyester	exterior		PET	1.835	143.2	2.436	633.9	3.019	7806.6	4.105	3.4	25.9	4.105	31.5		5.237	30.2	8.4	6.699	29.8	24.4	7.864	1.5	8.329	8.6	9.507	103.2	4.8	10.781	96.6		10.865	53.1	16.9	11.124	43.3	36.3	11.635	7.1	99.5
American Girl Octopus	Myra stuffed toy 42	sample	no	consumer good	yes	toys	American Girl	polyester fibers	polyester	stuffing	yes polyester	PET	1.835	114.9	1.925		2.508		4.099	7.1	28	5.121			5.224	30.8	8.8	6.609	27.5	8.8	7.87	3.1	8.148	31.7	9.63	103	0.1	11.24	2344.4		10.867	66.7	26	11.227	35.2	31.6	11.609	9.2	95.8
Aurora Pig	Myra stuffed toy 27	sample	no	consumer good	yes	toys	Aurora	filling: polyester fiber and plastic pellets	polyester	stuffing	yes polyester	PET	1.835	125.2	1.906		2.43		4.112	5.4	25.7	4.112	31.2	5.5	5.244	31	8.4	6.719	25.2	16.2	7.877	2.3	8.336	8.7	9.61	158.9	0.1	11.15	1539.6		10.878	61.9	22.8	11.15	26.9	21.7	11.628	8.7	101.6
Barbie Flying Unicorn	Myra stuffed toy 21	sample	no	consumer good	yes	toys	Mattel	polyester fibers	polyester	stuffing	yes polyester	PET	1.841	116	2.475	717.6	2.812		4.106	5.5	27.7	4.106	30.4		5.238	30.7	8.8	6.641	29.7	9.8	7.877	2.8	8.161	25.8	9.617	135	0.2	11.182	2014.7		10.871	64.6	25.1	11.189	29	24.4	11.622	9.3	90.6
Barbie Flying Unicorn	MST21e	sample	no	consumer good	no	toys	Mattel	100% polyester	polyester	exterior		PET	1.809	135.5	1.88		2.747		3.995	4.7	30.7	5.14	1750.3	863	5.289	29.3		6.68	32.3	14.6	7.773	1.5	8.239	9.8	9.552	93.8		10.697	1821.1		10.768	52.4	16.2	11.091	27.5	22.1	11.518	7.9	107.8
Bearington Collection bear	Myra stuffed toy 2	sample	no	consumer good	yes	toys	Bearington Collection	filling: polyester fiber and PE plastic pellets	polyester	stuffing	yes polyester	PET	1.835	135.4	1.912		2.824		4.112	6.3	26.4	4.112	35.3	4.4	5.244	31.2	6.9	6.803	19.2	13.9	7.87	1.4	8.168	30	9.507	84.6	4.9	10.865	3815.1		10.865	51.2	16.2	11.13	49.4	38.3	11.648	8.7	97.2
Bearington Squirrel	Myra stuffed toy 26	sample	no	consumer good	yes	toys	Bearington Collection	filling: polyester fiber and PE plastic pellets	polyester	stuffing	yes polyester	PET	1.835	126.2	2.152		2.812		4.105	5.4	26.7	4.105	26.9		5.237	30	8.4	6.673	28.8	16.5	7.87	2.8	8.323	6.7	9.623	107.8	0.1	11.195	2010.3		10.87	65.1	25	11.195	30	25.5	11.616	7.8	94.6
Bearla	Myra stuffed toy 13	sample	no	consumer good	yes	toys	TY	contents: polyester fiber and plastic beads	polyester	stuffing	yes polyester	PET	1.835	138.4	1.913		2.818		4.112	4.1	24	5.231	1152.1	650.1	5.244	30.5	7.1	6.751	25.3	9.3	7.864	1.7	8.168	28.2	9.5	97.1	4.3	10.859	2882.5		10.865	53.9	18.1	11.124	33.8	35.5	11.629	8.3	95.3
Bearla	MST13e	sample	no	consumer good	no	toys	TY	100% polyester	polyester	exterior		PET	1.809	177.7	1.887		2.747		3.995	3.1	27.8	5.134	2632.1	1207.8	5.296	23.1		6.751	27.7	3	7.767	1.2	8.239	9.3	9.513	101.3		10.729	59.5		10.768	58.4	17.1	11.033	40.2	33.8	11.544	8.8	122
CVS Pharmacy Easter Bunny	Myra stuffed toy 38	sample	no	consumer good	yes	toys	CVS Pharmacy	polyester fiber	polyester	stuffing	yes polyester	PET	1.841	111.9	1.925		2.799		4.099	6.1	28.2	5.127			5.224	30.6	8.6	6.596	30.8		7.87	3.4	8.316	8.4	9.662	86.8	0.1	11.26	2225.2		10.87	69.9	27.8	11.228	38	35.8	11.615	8.4	96.5
CVS Pharmacy Easter Bunny	MST38e	sample	no	consumer good	no	toys	CVS Pharmacy	100% polyester	polyester	exterior		PET	1.815	123.6	1.893		2.449		4.008	4	29.7				5.302	40.3	8.6	6.758	28.3	17.3	7.773	1.4	8.252	9.3	9.403	110.5	3.9	10.703	1332.4		10.775	52.7	16.3	11.098	29	21.8	11.525	7.9	112.5
Disney Drumstick	Myra stuffed toy 12	sample	no	consumer good	yes	toys	Disney	polyester fiber	polyester	stuffing	yes polyester	PET	1.835	132.6	2.437	167.9	2.948	2591.9	4.105	10.4	25.1	4.105		3.3	5.231	30.6	8.7	6.667	17.1	12.2	7.864	1.6	8.155	29.3	9.5	87.9	3.9	10.729			10.859	52.6	17.2	11.118	41.9	35.5	11.629	8.1	98.4
Disney Drumstick	MST12e	sample	no	consumer good	no	toys	Disney	100% polyester	polyester	exterior		PET	1.815	211.3	1.886		2.74		3.989	2.7	30.7	5.121	2446.7	1186.2	5.289	39.9		6.641	30.5	19.1	7.766	1.4	8.232	9.9	9.532	101.5		10.697	56.8		10.761	55	16.2	11.259			11.518	8.1	113.5
Fiesta Seal	Myra stuffed toy 24	sample	no	consumer good	yes	toys	Fiesta	stuffed with polyester fibers	polyester	stuffing	yes polyester	PET	1.835	229.7	1.919		2.818		4.112	8	29.6	4.112	30.5	5.2	5.244	30.3	7.2	6.732	22.7	16.5	7.877	1.9	8.174	29.4	9.597	138.1		10.865	5028		10.872	54.6	18.8	11.124	40.7	36.5	11.629	7.4	95.1
FAO Schwarz Fox	Myra stuffed toy 44	sample	no	consumer good	yes	toys	FAO Schwarz	Fill: polyester fiber	polyester	stuffing	yes polyester	PET	1.841	106.4	1.925		2.818		4.099	4	24.9	4.099			5.231	30.5	8.5	6.783	26.9	16.4	7.857	1.6	8.323	8.2	9.836	71	1.6	10.774	153.5		10.852	54.1	17.8	11.111	41.4	35.7	11.622	8.2	102.9
Gund Bear	Myra stuffed toy 19	sample	no	consumer good	yes	toys	Gund Inc.	contents: polyester fibers	polyester	stuffing	yes polyester	PET	1.835	111.3	1.919		2.812		4.092	4.6	27	5.224	3241	1713.7	5.224	30.4	7.4	6.732	26.3	11.5	7.864	1.9	8.323	8.5	9.487	93.6	3.7	10.852	4224.9		10.859	55.8	19.6	11.111	37.8	28.1	11.609	8.4	98.9
HugFun Bunny	Myra stuffed toy 39	sample	no	consumer good	yes	toys	HugFun	polyester fiber	polyester	stuffing	yes polyester	PET	1.848	111.6	2.152		2.456		4.099	6.9	30.9	5.121			5.224	30.3	8.8	6.576	33.1	12.9	7.87	3.5	7.812	25.2	9.662	78.3	0.1	11.318	2878.5		10.878	70.2	27.8	11.251	35.3	31	11.615	8.3	95.9
Hugfun Penguin	Myra stuffed toy 37	sample	no	consumer good	yes	toys	HugFun	polyester fiber	polyester	stuffing	yes polyester	PET	1.835	111.6	1.906		2.514		4.099	7.5	28.6	5.127			5.224	31.1	8.8	6.622	27.4	22.7	7.87	3.1	7.818	24.7	9.643	101.4	0.1	11.266	2527		10.869	69.8	27.6	11.225	37.4	34.7	11.616	8.6	96.6
HugFun Porcupine	Myra stuffed toy 40	sample	no	consumer good	yes	toys	HugFun	polyester fiber	polyester	stuffing	yes polyester	PET	1.841	102.6	1.919		2.87	17821.8	4.099	4.9	26	5.127			5.224	30.8	8.8	6.667	25	17.4	7.864	2.1	8.317	8.8	9.494	78.5	3.3	10.775			10.859	55.5	19.4	11.137	26	20.7	11.609	8.7	102.2
HugFun Porcupine	MST40e	sample	no	consumer good	no	toys	HugFun	100% polyester	polyester	exterior		PET	1.816	153.8	2.113		3.083		3.995	4.3	32.4	5.14	1380.8	660	5.276	45.8	12.7	6.589	19.3	17.4	7.786	1.7	8.064	27.7	9.591	69.4	0.1	10.704	712.1		10.78	49.4	16.5	11.253	27.6	24	11.519	8	104.6
Jaag humpback	Jaag humpback	sample	no	consumer good	yes	toys	Jaag	contents: polyester fiber	polyester	exterior	yes polyester	PET	1.835	145.2	1.912		2.805		4.099	27.3	25.3	5.179	9145.1	4156.8	5.224	30.7	8.6	6.706	31.3	4.9	7.857	1.6	8.323	9	9.591	186.3		10.768	71.4		10.852	54.2	17.8	11.104	43.3	37.9	11.615	7.9	110.5
Jaag Humuhumu	Jaag Humuhumu	sample	no	consumer good	yes	toys	Jaag	contents: polyester fiber	polyester	exterior	yes polyester	PET	1.841	122.7	1.925		2.812		4.099	7.6	25.7	5.231	3079.9	1501.8	5.231	29.9	8.6	6.706	24	14.6	7.864	2	8.323	8.4	9.487	86.6	3.6	10.775	79.9		10.859	57	20.2	11.124	26.2	21.1	11.609	7.5	103
Jaag monk seal	Jaag monk seal	sample	no	consumer good	yes	toys	Jaag	contents: polyester fiber	polyester	exterior	yes polyester	PET	1.835	174.3	1.925		2.812		4.099	4.9	25.2	5.224	3016.3	1347.4	5.224	29.9	8.4	6.738	26.8	10.3	7.857	1.3	8.323	8.1	9.494	88.6	4.2	10.794			10.852	54.2	16.8	11.118	42.3	38.7	11.635	6.2	101.4
Jaag Seabird	Myra stuffed toy 41	sample	no	consumer good	yes	toys	Jaag	contents: polyester fiber	polyester	stuffing	yes polyester	PET	1.841	108	1.912		2.805		4.099	7.9	28	5.224	2847.5	1345.9	5.224	31.3	8.5	6.622	30.5	4.2	7.87	3.1	7.818	28.7	9.636	101.2	0.1	11.24	2287.5		10.866	68.4	27.1	11.212	35.1	31	11.609	8.1	93.1
Jaag Seabird	MST41e	sample	no	consumer good	no	toys	Jaag	100% polyester	polyester	exterior		PET	1.809	617.3	1.88		2.592	0.1	4.603	17		5.179		28.5	5.638	1.1		6.609			7.786		8.789	2.9	9.371	186.4		10.82	95.1		10.781	3888.9		10.936		6	11.493		42.3
Jax toy 1	Jax toy 1	sample	no	consumer good	yes	toys	Classic Media: Lassie	polyester fibers, plastic squeaker	polyester	exterior	yes polyester	PET	1.835	98	1.925		2.812		4.092	5.2	25.9	5.224	3392	1659.6	5.224	30.4	8.6	6.686	25.5	12.9	7.857	2.1	8.316	8.2	9.83	52.6	1.9	10.852	4855.1		10.859	60.1	21.7	11.13	27.5	21.6	11.609	8.7	104.3
Super Hedgehog	Jax toy 2	sample	no	consumer good	yes	toys	Zoobilee	cotents: polyester fibers	polyester	exterior	yes polyester	PET	1.841	189.7	1.815	16.7	2.812		4.099	6.2	26.3	5.224	2570.1	1270.9	5.224	30.5	7.6	6.803	28.6	17.3	7.851	1.2	8.323	7.9	9.494	95.2	3.7	10.788	1152.6		10.852	55.9	17.3	11.111	41.4	37.6	11.622	7.5	109.8
lil' Jax	Jax toy 3	sample	no	consumer good	yes	toys	Kong	cotents: polyester fibers	polyester	exterior	wrong	PAN/PVC	1.822	219.1	2.119		3.135	9	4.7			5.024	80.4		5.328	65.7	12.7	6.544			8.135		8.316	49.4	9.455	130		10.762	157.7		10.885	216	382.3	11.014	24.7		11.577	33.2	108.9
Jax's polyester hawaiian rolls	Jax's polyester hawaiian rolls	sample	no	consumer good	yes	toys	dis-and-bark	content: polyester fibers plastic	polyester	exterior	yes polyester	PET	1.835	96.3	1.925		2.837		4.086	6.2	23.5	5.218	1754.7	1027.8	5.199	33	6.7	6.855	7.4	4.1	7.786	1.3	8.265	7.7	9.546	152.6		10.736	1308.7		10.775	46.9	15.5	11.04	39.3	37.1	11.57	9.2	107.2
Jellycat Bunny	Myra stuffed toy 29	sample	no	consumer good	yes	toys	Jellycat	polyester fibers, plastic pellets	polyester	stuffing	yes polyester	PET	1.835	123.4	1.919		2.824		4.105	5	24.6	4.105			5.237	30.3	8.5	6.803	20.9	8.7	7.864	1.7	8.336	8.2	9.5	84.7	4.2	10.852	3431.9		10.859	54.2	18.1	11.124	41.2	37.5	11.628	7.8	104.6
Jellycat Bunny	MST29e	sample	no	consumer good	no	toys	Jellycat	100% polyester	polyester	exterior		PET	1.816	156.1	1.874		2.741		3.995	4.5	31.2	5.121	4442.5	1957.5	5.276	58.1		6.596	26.4	21.3	7.78	1.6	8.058	24.1	9.578	63		10.697	1086.2		10.775	51.4	16.3	11.118	28.9	21.7	11.519	8	105.3
Kids Preffered Pig	Myra stuffed toy 25	sample	no	consumer good	yes	toys	Kids Preferred	content: polyester fibers	polyester	stuffing	yes polyester	PET	1.841	144.6	1.926		2.818		4.106	3.9	26.3	4.106	27.3		5.238	29.8	8.3	6.777	17.5	15.7	7.864	1.4	8.336	7.7	9.85	57.2	1.7	10.859	1397.8		10.859	52.6	16.7	11.131	35	36.3	11.655	7.5	98
Linzy Sheep	Myra stuffed toy 22	sample	no	consumer good	yes	toys	Linzy	filled with polyester fiber	polyester	stuffing	yes polyester	PET	1.835	121	1.9		1.945		4.099	7.2	28.1	5.141			5.225	30.4	8.7	6.654	22.9	14.2	7.87	3	8.155	32.2	9.656	87.6	0.1	11.241	2471.2		10.872	69.1	27.2	11.253	35.2	32.2	11.609	8.5	99.3
Littly Lily Jacques	Myra stuffed toy 36	sample	no	consumer good	yes	toys	Little Lilly	polyester	polyester	stuffing	yes polyester	PET	1.841	111	2.145		2.514		4.099	6.5	27.8	5.089			5.224	30.1	8	6.622	31.9	8.8	7.87	3	8.155	24.8	9.63	106	0.1	10.775	639.9		10.867	67.7	26.6	11.202	34.2	30.7	11.616	8.7	96.6
McDonald's Giraffe	Myra stuffed toy 20	sample	no	consumer good	yes	toys	The Marketing Store, L.P.	contents: polyester fibers	polyester	stuffing	yes polyester	PET	2.061	74.2	2.488	1802.6	2.488		4.862	12.6		4.862		8.1	5.231	30.5	7.9	6.641			7.87	2.4	8.323	9.3	9.61	97.9		10.729	172.1		10.872	56	20.4	11.156	27.2	20.6	11.622	7.4	102
Meerkat	Myra stuffed toy 32	sample	no	consumer good	yes	toys	The Petting Zoo	polyester fibers silicate pellets	polyester	stuffing	yes polyester	PET	1.841	109.9	2.145		2.494		4.099	6.1	27.9	4.099			5.231	30	8.5	6.621	30.5	9.9	7.87	2.8	7.818	31.1	9.623	124.1	0.1	11.221	2677.8		10.87	65.8	25.7	11.199	33.8	29.5	11.615	9.8	93.8
Nanco pig	Myra stuffed toy 31	sample	no	consumer good	yes	toys	Nanco	polyester fibers and plastic beads	polyester	stuffing	yes polyester	PET	1.835	113.5	1.815	21.7	2.54		4.099	7.4	28.8	4.099	29.8		5.231	30.3	8.8	6.628	26.2	20.9	7.877	3.3	8.155	28.3	9.649	103.8	0.1	11.253	2238.5		10.872	70.2	27.8	11.227	38.9	35.6	11.615	8.4	97.7
Nanco pig	MST31e	sample	no	consumer good	no	toys	Nanco	100% polyester	polyester	exterior		PET	1.822	215.9	1.886		2.947	6042.9	3.995	4.4	31	5.121	3993.7	1770.5	5.282	55.3		6.615	22.6	28.1	7.773	1.4	8.226	8.3	9.552	93.2		10.697	57.7		10.761	52.7	16.1	11.065	30.3	22.4	11.518	7.5	112.8
Plushies Bunny	Myra stuffed toy 28	sample	no	consumer good	yes	toys	Plushies	content polyester fibers	polyester	stuffing	yes polyester	PET	1.835	125.6	1.919		2.825		4.105	4.5	27	4.105	33.4		5.244	30.4	8.5	6.719	23.1	17.2	7.877	2.3	8.329	7.8	9.604	149.5	0.1	10.788	3056.5		10.872	59.7	22.1	11.143	26.6	21.4	11.622	7.3	99.8
Plushies Bunny	MST28e	sample	no	consumer good	no	toys	Plushies	100% polyester	polyester	exterior		PET	1.815	313.7	1.893		2.76		4.002	4.9	24.5				5.153	32.1	8.9	6.848	36.8	14.1	7.78	1.3	8.258	9.1	9.526	117.7		10.865			10.768	56.5	16.4	11.046		26.9	11.551	7.2	122.2
Rainbow Octopus	Myra stuffed toy 35	sample	no	consumer good	yes	toys	TY	polyester fibers and silicate beads	polyester	stuffing	yes polyester	PET	1.841	117.7	2.475	201	2.495		4.099	8	29.2	5.212	1150.4	517.2	5.225	30.6	8.8	6.596	29.1	13.1	7.87	3.2	7.818	28.4	9.643	104.8	0.1	11.24	2639.4		10.87	70	27.4	11.225	37.5	35	11.616	8.8	96
Rainbow Octopus	MST35e	sample	no	consumer good	no	toys	TY	100% polyester	polyester	exterior		PET	1.816	305.9	1.887		2.954	8676.4	4.002	4.6	31				5.14	27.2	8.8	6.771	24.7	12.2	7.786	1.4	8.252	10	9.52	94.4		10.781	182.6		10.788	55.8	15.6	11.046		29.6	11.564		130.8
Squishmallow Pig	Myra stuffed toy 8	sample	no	consumer good	yes	toys	Squishmallow	polyester fibers, polyester felt	polyester	stuffing	yes polyester	PET	1.828	122.6	2.23		2.812		4.105	8.5	28.2	4.105	28.3		5.231	30.7	7.8	6.725	28.8	16.2	7.864	1.6	8.33	8.4	9.5	85.5	2.8	10.781			10.859	51.4	16.9	11.124	38.2	34.3	11.635	8.9	104.9
Squishmallow Pig	Myra stuffed toy 9	sample	no	consumer good	no	toys	Squishmallow	polyester fibers, polyester felt	polyester	exterior		PET	1.835	143.9	2.23		2.618		4.106	8.4	28.6	4.106	27.2		5.231	31.3	8.8	6.602	29.1	15.5	7.877	3.2	7.819	31.2	9.649	77.9	0.1	10.781	104		10.871	67.3	26.6	11.186	30.2	26.3	11.616	8	94.4
Squishmallow Pig	Myra stuffed toy 10	sample	no	consumer good	no	toys	Squishmallow	polyester fibers, polyester felt	polyester	exterior		PET	1.835	161.1	2.229		2.624		4.105	13	32.6	4.105	30		5.231	31	8.8	6.602	30.3	16.5	7.877	3.5	7.825	31.4	9.668	63.2	0.1	10.787	90.7		10.876	71.7	28.8	11.24	41.4	38.1	11.622	8.3	95.2
Squishmallow Pig	Myra stuffed toy 11	sample	no	consumer good	no	toys	Squishmallow	polyester fibers, polyester felt	polyester	exterior		PET	1.835	162.3	2.618	17.5	2.618		4.106	10.6	28.3	4.106			5.231	30.7	8.7	6.641	25.6	7.8	7.87	2.8	7.825	27.2	9.623	93.8	0.1	10.781	149.4		10.872	63.6	24.3	11.15	27.9	22.9	11.616	9.1	97.4
Squishmallow Rainbow Zebra	Myra stuffed toy 23	sample	no	consumer good	yes	toys	Squishmallow	content polyester fibers	polyester	stuffing	yes polyester	PET	1.822	107.9	1.919		2.825		4.105	7	27.3	4.105	32.2		5.244	30.4	7.4	6.758	17.8	7.2	7.87	1.9	8.168	27.5	9.5	75.9	3	10.794			10.865	53.7	18.7	11.118	26	22	11.622	8.3	103.4
Squishmallow Rainbow Zebra	MST23e	sample	no	consumer good	no	toys	Squishmallow	100% polyester	polyester	exterior		PET	1.816	199.3	1.88		2.747		3.996	6.6	30.9				5.296	30.2		6.641	29.2	15.3	7.767	1.4	8.233	9.7	9.539	107.8		10.697	4037.6		10.762	52.9	16.1	11.066	29.9	22.1	11.512	8.3	103.6
Stephen Smith bear	Myra stuffed toy 1	sample	no	consumer good	yes	toys	Stephen Smith	contents: polyester fiber	polyester	stuffing	yes polyester	PET	1.835	143.6	1.919		2.824		4.112	4	27.2	4.112	33.8	4.8	5.237	29.6	8.2	6.77	23.4	11.6	7.87	1.5	8.168	24.8	9.507	79.2	3.7	10.859	2845.5		10.865	51.8	17.1	11.124	41.8	37.2	11.628	8.3	101.5
Stephen Smith bear	MST1e	sample	no	consumer good	no	toys	Stephen Smith	100% polyester	polyester	exterior		PET	1.815	188.5	1.867		2.954	13122.3	3.989	4.5	32.4	5.127	2322.1	999.3	5.283	53.3		6.622	29.2	15.1	7.773	1.4	8.232	9.5	9.545	83.9		10.697	738.2		10.768	53.2	16.2	10.768	37.1	25.4	11.518	8	111.3
The Petting Zoo Seal	Myra stuffed toy 33	sample	no	consumer good	yes	toys	Seal	polyester fibers and silicate beads	polyester	stuffing	yes polyester	PET	1.841	122.5	1.925		2.805		4.099	6.9	28.4	5.218	1203.1	540.8	5.231	30.8	8.9	6.608	28.3	10.5	7.871	3.4	7.818	30	9.649	112.9	0.1	11.247	2302.7		10.871	69.7	27.9	11.225	38	35.1	11.615	8.4	91.6
The Petting Zoo Seal	MST33e	sample	no	consumer good	no	toys	The Petting Zoo	100% polyester	polyester	exterior		PET	1.815	231.1	1.88		2.753		3.995	3.3	29.7	5.134	2203.4	1239.9	5.14	28.6	8.2	6.764		11.1	7.773	1.2	8.245	9.4	9.513	93.2		10.723	43.7		10.774	57	16.1	11.04		41	11.551		105
Triceratops Plushie	Myra stuffed toy 3	sample	no	consumer good	yes	toys	MTY International Co.	polyester fiber and polyester fiber felt	polyester	stuffing	yes polyester	PET	1.841	128.8	1.925		2.818		4.112	5.1	27.2	4.112	22	5.4	5.244	30.7	8.2	6.712	24	12.4	7.87	2	8.168	30.3	9.364			11.143	1301.8		10.872	58.1	20.8	11.15	26.7	21.2	11.622	7.9	100.6
Triceratops Plushie	Myra stuffed toy 4	sample	no	consumer good	no	toys	MTY International Co.	polyester fiber and polyester fiber felt	polyester	exterior		PET	1.835	144.2	1.9		2.825		4.112	4	27.7	4.112	32.7	4.2	5.244	32	8.8	6.777	29.2	16.5	7.87	1.4	8.168	30.4	9.507	89.7	4.4	10.781			10.865	51.9	17.5	11.124	41.7	34.9	11.629	7.1	102.8
Triceratops Plushie	Myra stuffed toy 5	sample	no	consumer good	no	toys	MTY International Co.	polyester fiber and polyester fiber felt	polyester	exterior		PET	1.841	116.4	1.815	20.6	2.818		4.112	5.9	28	4.112	29.1		5.237	30.4	8.6	6.667	27.3	8.1	7.87	2.6	8.161	24	9.617	127.2	0.1	10.781	1358.7		10.869	64.7	24.7	11.182	30	24.3	11.622	8.4	90.8
Triceratops Plushie	Myra stuffed toy 6	sample	no	consumer good	no	toys	MTY International Co.	polyester fiber and polyester fiber felt	polyester	interior		PET	1.835	132.3	1.925		2.753		4.869	108.9		5.095			5.224	31.1	9	6.602	34.8	9.6	7.877	3.5	8.316	8.7	9.668		0.2	10.788	115.4		10.874	71.3	29.2	11.253	40.4	36.8	11.622	7.6	93.9
Triceratops Plushie	Myra stuffed toy 7	sample	no	consumer good	no	toys	MTY International Co.	polyester fiber and polyester fiber felt	polyester	exterior		PET	1.841	111	2.307		2.805		4.105	8.4	27.2	4.105	26.1		5.231	31	8.7	6.654		6.1	7.87	2.9	7.818	25.5	9.617	104	0.1	10.775	46.7		10.867	66.4	25.9	11.189	28.2	24.6	11.615	8	96.1
TY Duck	Myra stuffed toy 34	sample	no	consumer good	yes	toys	TY	polyester fibers HDPE pellets	polyester	stuffing	yes polyester	PET	1.841	127.5	1.912		2.812		4.099	4.2	27.5	4.099			5.231	30.5	8.4	6.712	30.1	17.6	7.864	2.1	8.155	25.7	9.591	146	0.1	10.768	3925.5		10.859	56	19.7	11.111	29.4	25.2	11.616	8	99.6
TY Duck	MST34e	sample	no	consumer good	no	toys	TY	100% polyester	polyester	exterior		PET	1.815	196.9	1.893		2.947	2447.7	3.995	3.2	31.6	5.134	1016.6	500.8	5.302	35.9		6.77	25.2	12.5	7.812	1.7	8.245	9.9	9.565	715.8		10.788			10.8	49.5	12.9	10.93	11.7	6.6	11.57		91.8
TY Hamster	Myra stuffed toy 30	sample	no	consumer good	yes	toys	TY	polyester fibers and plastic beads	polyester	stuffing	yes polyester	PET	1.841	113.9	1.822	18.6	2.883	29135.5	4.105	5.9	29.2	4.105	30.8		5.237	30.2	8.6	6.68	28.2	18.2	7.87	2.9	8.161	24.4	9.63	116	0.1	10.781	1887.2		10.869	67.1	25.5	11.196	32.5	28.3	11.615	7.8	94.4
TY Hamster	MST30e	sample	no	consumer good	no	toys	TY	100% polyester	polyester	exterior		PET	1.815	232.2	1.893		2.424		4.002	7.2	28.3				5.289	33.7	8.9	6.745	12.1	12.6	7.773	1.4	8.245	10	9.403	115.6	3.7	10.691	82.2		10.775	51.4	16.4	11.105	28.8	21.3	11.519	8.2	112.9
Wild Republic Bird	Myra stuffed toy 43	sample	no	consumer good	yes	toys	Wild Republic	content: polyester fiber	polyester	stuffing	yes polyester	PET	1.835	115.2	1.925		2.546		4.099	5.3	27.2	5.224	3151.3	1632.2	5.224	30.6	8.7	6.654	54.9	36.8	7.864	2.5	8.155	30.1	9.604	119.6	0.1	10.768	2076.4		10.865	61.1	22.8	11.169	28.1	22.9	11.609	8.2	95.4
Wild Republic Bird	MST43e	sample	no	consumer good	no	toys	Wild Republic	100% polyester	polyester	exterior		PET	1.815	259.1	1.886		2.753		3.995	4	28.1	5.14	2910.7	1298.8	5.134	28.1	9.4	6.732		10.3	7.792	1.3	8.245	9.3	9.558	80		10.095			10.794	49.5	15.5	11.053		20.6	11.577		132.9
Goodfellow PET	Goodfellow PET	sample	no	Scientific	no		Goodfellow Cambridge Limited	Polyethylene terephthalate (Polyester, PET, PETP) Powder	Polyethylene terephthalate			PET	1.848	110.2	1.925		2.824		4.086	5.9	26.8	5.186	2952.3	1407.5	5.321	42.3		6.576	32.1	16.7	7.798	3	8.084	28	9.565	90	0.1	10.71	7534.8		10.793	60.3	23.9	11.122	27.2	26.6	11.538	8.8	91.7
PCT Nanochemazone	PCT Nanochemazone	standard became sample	no	Scientific	no		Nanochemazone		PCT (PCDT)			PET	1.841	128.8	1.919		2.372		4.086	208983	8.7		5.212	4086.8	5.341	41.7		6.602	28.7	18.1	7.864	2.9	8.142	29.9	9.649	86.1	0.1	11.24	2974.9		10.862	69.1	27.6	11.247	41.9	37.2	11.609	8.3	97.4
[truncated: 54 more columns]
